# Supplementary material for: A new perspective when examining maize fertilizer nitrogen use efficiency, incrementally
Source: PLoS One. 2022 May 11;17(5):e0267215. doi: 10.1371/journal.pone.0267215 (PMC9094541; doi:10.1371/journal.pone.0267215)
Supplement: S1 Dataset — (XLSX) [file pone.0267215.s005.xlsx]

## Sheet: processed_data
Study	Year	State	Site	Soil	Texture	Tillage	Irrigated	Rotation	CornHyb	PlantN	rep	c	b	a	OptimumNQP	OptYieldQP	EONR_QP	DeltaYieldQP	YieldEONR_QP	Yield_0N
MO	2004	Missouri	Ben	claypan		no-till		CS		0	2	6756.3	81.491	-0.1931	211.002	15353.7	196.502	8597.37	15313.1	6756.3
MO	2004	Missouri	Ben	claypan		no-till		CS		0	3	6808.74	56.776	-0.12008	235.2	13519.6	213.09	6710.91	13454.5	6808.74
MO	2004	Missouri	Ben	claypan		no-till		CS		0	4	6910.72	87.965	-0.27007	162.856	14073.5	152.489	7162.83	14044.5	6910.72
MO	2004	Missouri	Ben	claypan		no-till		CS		0	6	8731.19	66.49	-0.17961	185.098	14884.8	169.509	6153.64	14841.2	8731.19
MO	2004	Missouri	Ben	claypan		no-till		CS		0	7	8767.87	62.279	-0.16432	189.506	14669	172.466	5901.16	14621.3	8767.87
MO	2004	Missouri	Ben	claypan		no-till		CS		0	8	7890.99	84.359	-0.26727	157.817	14547.6	147.341	6656.63	14518.3	7890.99
MO	2004	Missouri	Ben	claypan		no-till		CS		0	9	9172.69	65.527	-0.18405	178.013	15005	162.8	5832.31	14962.4	9172.69
MO	2004	Missouri	Ben	claypan		no-till		CS		0	10	7591.83	64.829	-0.14452	224.296	14862.2	204.921	7270.39	14808	7591.83
MO	2004	Missouri	Ben	claypan		no-till		CS		0	11	6259.49	109.546	-0.39208	139.698	13911.1	132.556	7651.65	13891.1	6259.49
MO	2004	Missouri	Cop	river alluvium		no-till		CS		0	1	8133.48	59.41	-0.14219	208.906	14339	189.214	6205.55	14283.9	8133.48
MO	2004	Missouri	Cop	river alluvium		no-till		CS		0	3	3756.28	83.561	-0.17309	235.2	13834.4	225.198	10078.1	13795.7	3756.28
MO	2004	Missouri	Cop	river alluvium		no-till		CS		0	4	2970.52	85.894	-0.17639	235.2	13415.2	227.607	10444.7	13382.8	2970.52
MO	2004	Missouri	Cop	river alluvium		no-till		CS		0	6	3876.47	92.768	-0.27597	168.077	11672.6	157.931	7796.09	11644.1	3876.47
MO	2004	Missouri	Cop	river alluvium		no-till		CS		0	7	3570.42	94.509	-0.23305	202.77	13152.3	190.755	9581.84	13118.6	3570.42
MO	2004	Missouri	Cop	river alluvium		no-till		CS		0	8	5331.19	60.265	-0.12355	235.2	12670.9	221.227	7339.66	12616.7	5331.19
MO	2004	Missouri	Die	river alluvium		till		CS		0	2	9702.75	62.442	-0.14875	209.897	16256	191.073	6553.24	16203.3	9702.75
MO	2004	Missouri	Die	river alluvium		till		CS		0	3	11172.5	40.089	-0.07961	235.2	16197.3	216.603	5024.8	16120.7	11172.5
MO	2004	Missouri	Die	river alluvium		till		CS		0	4	9673.91	52.645	-0.10436	235.2	16282.8	225.394	6608.9	16237.9	9673.91
MO	2004	Missouri	Die	river alluvium		till		CS		0	6	8688.8	63.644	-0.16563	192.128	14802.7	175.223	6113.91	14755.4	8688.8
MO	2004	Missouri	Hay	claypan		no-till		CS		0	1	7497.61	63.925	-0.16403	194.86	13725.9	177.79	6228.25	13678.1	7497.61
MO	2004	Missouri	Hay	claypan		no-till		CS		0	3	7344.83	63.854	-0.15356	207.908	13982.8	189.675	6637.93	13931.7	7344.83
MO	2004	Missouri	Hay	claypan		no-till		CS		0	4	7081.03	54.715	-0.11857	230.725	13393.1	207.111	6312.05	13327	7081.03
MO	2004	Missouri	Hay	claypan		no-till		CS		0	5	6405.83	103.002	-0.38723	132.997	13255.3	125.767	6849.47	13235	6405.83
MO	2004	Missouri	Pet	deep loess		till		CS		0	1	12910.1	42.621	-0.16978	125.52	15584.9	109.028	2674.88	15538.8	12910.1
MO	2004	Missouri	Pet	deep loess		till		CS		0	2	14079.3	25.42	-0.09585	132.604	15764.7	103.392	1685.41	15682.9	14079.3
MO	2004	Missouri	Pet	deep loess		till		CS		0	3	14529.3	94.591	-1.48661	31.814	16034	29.931	1504.68	16028.7	14529.3
MO	2004	Missouri	Sch	claypan		till		CS		0	2	7915.8	36.076	-0.06611	235.2	12743.7	230.492	4827.89	12718.8	7915.8
MO	2004	Missouri	Sch	claypan		till		CS		0	3	9445.56	24.207	-0.05484	220.697	12116.8	169.642	2671.25	11973.9	9445.56
MO	2004	Missouri	Sch	claypan		till		CS		0	4	9483.28	39.03	-0.14688	132.865	12076.2	113.802	2592.89	12022.8	9483.28
MO	2004	Missouri	Sch	claypan		till		CS		0	5	9527.56	22.044	-0.04287	235.2	12340.9	191.8	2813.33	12178.6	9527.56
MO	2004	Missouri	Sch	claypan		till		CS		0	6	7128.88	46.115	-0.10559	218.366	12163.8	191.848	5034.94	12089.6	7128.88
MO	2004	Missouri	Wil	claypan		no-till		CS		0	2	3438.6	88.947	-0.21879	203.268	12478.7	190.47	9040.07	12442.8	3438.6
MO	2004	Missouri	Wil	claypan		no-till		CS		0	3	5612.1	63.293	-0.13685	231.255	12930.6	210.795	7318.48	12873.3	5612.1
MO	2004	Missouri	Wil	claypan		no-till		CS		0	4	4424.72	93.714	-0.26461	177.079	12722.1	166.498	8297.43	12692.5	4424.72
MO	2004	Missouri	Wil	claypan		no-till		CS		0	5	6343.1	87.896	-0.26249	167.429	13701.3	156.762	7358.19	13671.4	6343.1
MO	2004	Missouri	Wil	claypan		no-till		CS		0	6	5332.64	104.648	-0.33507	156.157	13503.4	147.801	8170.76	13480	5332.64
MO	2005	Missouri	Geb	deep loess		till		CS		0	1	9569.11	23.689	-0.0412	235.2	12861.6	219.53	3292.51	12784	9569.11
MO	2005	Missouri	Geb	deep loess		till		CS		0	2	11001.1	16.022	-0.03651	219.429	12758.9	142.735	1757.85	12544.2	11001.1
MO	2005	Missouri	Lic	deep loess		till		CS		0	2	7732.44	95.377	-0.43398	109.886	12972.7	103.434	5240.28	12954.7	7732.44
MO	2006	Missouri	Ben	claypan		till		CS		0	1	5352.16	87.352	-0.30308	144.108	11646.2	134.869	6294.07	11620.4	5352.16
MO	2006	Missouri	Ben	claypan		till		CS		0	3	2998.18	116.755	-0.55495	105.194	9139.13	100.149	6140.96	9125.01	2998.18
MO	2006	Missouri	Ben	claypan		till		CS		0	10	7006.43	84.394	-0.28531	147.901	13247.5	138.087	6241.01	13220	7006.43
MO	2006	Missouri	Ben	claypan		till		CS		0	12	10412.7	46.307	-0.2203	105.101	12846.1	92.391	2433.45	12810.5	10412.7
MO	2006	Missouri	Ben	claypan		till		CS		0	14	5697.12	80.109	-0.25999	154.063	11868	143.293	6170.92	11837.9	5697.12
MO	2006	Missouri	Ben	claypan		till		CS		0	15	6969.53	106.213	-0.55716	95.316	12031.4	90.291	5061.88	12017.3	6969.53
MO	2006	Missouri	Ben	claypan		till		CS		0	16	6410.87	107.582	-0.50923	105.631	12092.9	100.133	5681.99	12077.5	6410.87
MO	2006	Missouri	Cop	river alluvium		no-till		CS		0	4	6792.22	54.302	-0.13298	204.165	12335.5	183.11	5543.25	12276.5	6792.22
MO	2006	Missouri	Cop	river alluvium		no-till		CS		0	6	4214.44	125.448	-0.53613	116.994	11552.7	111.771	7338.3	11538.1	4214.44
MO	2006	Missouri	Cop	river alluvium		no-till		CS		0	7	3690.69	153.443	-0.89788	85.447	10246.3	82.328	6555.6	10237.6	3690.69
MO	2006	Missouri	Cop	river alluvium		no-till		CS		0	8	3801.58	105.241	-0.4321	121.777	10209.6	115.297	6407.99	10191.4	3801.58
MO	2006	Missouri	Cop	river alluvium		no-till		CS		0	12	2630.7	32.073	-0.06003	235.2	6853.58	220.508	4222.88	6784.26	2630.7
MO	2006	Missouri	Geb	deep loess		till		CS		0	1	4831.55	72.058	-0.18147	198.539	11984.7	183.109	7153.19	11941.5	4831.55
MO	2006	Missouri	Geb	deep loess		till		CS		0	2	7631.67	79.732	-0.37754	105.594	11841.3	98.177	4209.59	11820.5	7631.67
MO	2006	Missouri	Geb	deep loess		till		CS		0	3	9602.47	21.563	-0.04064	235.2	12426.2	196.419	2823.73	12270.1	9602.47
MO	2006	Missouri	Geb	deep loess		till		CS		0	4	9150.31	44.485	-0.18208	122.159	11867.4	106.781	2717.12	11824.4	9150.31
MO	2006	Missouri	Geb	deep loess		till		CS		0	5	9700.04	21.553	-0.04541	235.2	12257.2	175.655	2557.21	12084.8	9700.04
MO	2006	Missouri	Geb	deep loess		till		CS		0	7	6122.7	106.543	-0.46736	113.983	12194.7	107.992	6072.04	12178	6122.7
MO	2006	Missouri	Geb	deep loess		till		CS		0	8	7307.49	54.765	-0.14938	183.303	12326.8	164.559	5019.31	12274.3	7307.49
MO	2006	Missouri	Geb	deep loess		till		CS		0	9	5488.14	70.065	-0.1951	179.565	11778.7	165.213	6290.59	11738.5	5488.14
MO	2006	Missouri	Rie	claypan		no-till		CS		0	3	7493.4	66.41	-0.41762	79.509	10133.5	72.804	2640.09	10114.7	7493.4
MO	2006	Missouri	Rie	claypan		no-till		CS		0	4	7645.85	48.397	-0.21535	112.37	10365	99.368	2719.2	10328.6	7645.85
MO	2006	Missouri	Rie	claypan		no-till		CS		0	5	7587.91	82.103	-0.61821	66.403	10313.8	61.874	2725.93	10301.1	7587.91
MO	2006	Missouri	Rie	claypan		no-till		CS		0	6	7857.74	55.905	-0.32155	86.93	10287.6	78.222	2429.91	10263.3	7857.74
MO	2006	Missouri	Rie	claypan		no-till		CS		0	7	8152.3	130.178	-1.49807	43.449	10980.3	41.58	2828.04	10975.1	8152.3
MO	2006	Missouri	Rie	claypan		no-till		CS		0	9	9895.46	25.007	-0.07106	175.97	12095.7	136.564	2200.25	11985.4	9895.46
MO	2006	Missouri	Rie	claypan		no-till		CS		0	10	7445.45	68.916	-0.27789	123.998	11718.2	113.922	4272.74	11690	7445.45
MO	2006	Missouri	Rie	claypan		no-till		CS		0	11	5040.87	46.808	-0.1052	201.6	10201.8	195.86	5160.96	10173.2	5040.87
MO	2006	Missouri	Rie	claypan		no-till		CS		1	14	8125.09	22.468	-0.05867	191.483	10276.2	143.757	2151.1	10142.6	8125.09
MO	2006	Missouri	Rie	claypan		no-till		CS		1	16	8215.01	42.757	-0.22086	96.795	10284.4	84.118	2069.35	10248.9	8215.01
MO	2006	Missouri	Rie	claypan		no-till		CS		1	18	7495.31	24.488	-0.04858	252.045	10581.3	194.405	3085.98	10419.9	7495.31
MO	2006	Missouri	Rie	claypan		no-till		CS		1	22	8325.39	40.411	-0.11056	182.752	12018	157.427	3692.6	11947.1	8325.39
MO	2007	Missouri	Geb	deep loess		till		CS		0	1	8592.65	36.83	-0.07799	235.2	12940.8	200.223	4348.15	12840.4	8592.65
MO	2007	Missouri	Geb	deep loess		till		CS		0	3	9178.48	38.273	-0.1381	138.571	11830.2	118.295	2651.75	11773.5	9178.48
MO	2007	Missouri	Geb	deep loess		till		CS		0	5	4761.93	109.665	-0.51475	106.523	10602.9	101.084	5840.94	10587.6	4761.93
MO	2007	Missouri	Hac	river alluvium		till		CC		0	3	9308.74	25.819	-0.064	201.715	11912.8	157.965	2604.08	11790.3	9308.74
MO	2007	Missouri	Hac	river alluvium		till		CC		0	6	10269.4	78.054	-1.26982	30.734	11468.9	28.529	1199.46	11462.7	10269.4
MO	2007	Missouri	Hac	river alluvium		till		CC		0	8	6288.57	84.128	-0.39199	107.309	10802.4	100.166	4513.87	10782.4	6288.57
MO	2007	Missouri	Hac	river alluvium		till		CC		0	9	6375.96	125.856	-0.87991	71.516	10876.3	68.334	4500.37	10867.4	6375.96
MO	2007	Missouri	Hac	river alluvium		till		CC		0	10	6246.61	118.96	-0.73549	80.871	11056.8	77.064	4810.23	11046.2	6246.61
MO	2007	Missouri	San	river alluvium		till		CC		0	3	8970	50.825	-0.31377	80.991	11028.2	72.067	2058.17	11003.2	8970
MO	2007	Missouri	San	river alluvium		till		CC		0	11	6312.93	73.589	-0.4015	91.641	9684.8	84.667	3371.87	9665.27	6312.93
MO	2007	Missouri	San	river alluvium		till		CC		0	13	7448.03	37.656	-0.11204	168.049	10612.1	143.058	3164.03	10542.1	7448.03
MO	2007	Missouri	San	river alluvium		till		CC		0	15	6038.06	64.191	-0.2233	143.729	10651.1	131.191	4613.06	10616	6038.06
MO	2007	Missouri	San	river alluvium		till		CC		0	16	3976.51	64.978	-0.15687	207.103	10705	189.254	6728.52	10655	3976.51
MO	2007	Missouri	San	river alluvium		till		CC		0	17	2165.37	92.719	-0.26604	174.259	10243.9	163.734	8078.56	10214.5	2165.37
MO	2007	Missouri	San	river alluvium		till		CC		0	18	3577.02	81.087	-0.28385	142.833	9367.97	132.968	5790.95	9340.35	3577.02
NorthAmerica	2007	Ohio	Nor		Silty clay loam		N					8061.84	29.673	-0.07773	190.874	10893.8	154.852	2831.93	10792.9	8061.84
NorthAmerica	2006	Illinois	Pad		Silt loam		N					4626.5	70.533	-0.18585	189.755	11318.5	174.69	6692.01	11276.3	4626.5
NorthAmerica	2007	Mexique	MC		Clay		Y					3695.41	34.428	-0.0911	188.967	6948.31	158.23	3252.9	6862.25	3695.41
NorthAmerica	2007	Virginia	ATD		Loam		N					7868.44	29.006	-0.07696	188.446	10601.5	152.064	2733.02	10499.6	7868.44
NorthAmerica	2007	Missouri	San		Silty clay		N					5264.88	64.41	-0.17117	188.151	11324.3	171.793	6059.4	11278.5	5264.88
NorthAmerica	2008	Ohio	Woo		Silt loam		N					6154.78	46.786	-0.12809	182.627	10427	160.768	4272.19	10365.8	6154.78
NorthAmerica	2007	Quebec	Aca		Loam		Y					6145.56	78.785	-0.21652	181.936	13312.5	169.004	7166.89	13276.2	6145.56
NorthAmerica	2009	Ohio	Wes		SL/SCL		N					7584.2	94.905	-0.27208	174.406	15860.2	164.115	8276.02	15831.4	7584.2
NorthAmerica	2008	Missouri	Por		Silt loam		Y					5986.98	33.876	-0.09722	174.222	8937.99	145.422	2951.01	8857.35	5986.98
NorthAmerica	2007	Ohio	Woo		Silt loam		N					5046.73	76.699	-0.22136	173.242	11690.5	160.593	6643.74	11655	5046.73
NorthAmerica	2006	Kansas	Man		Silt loam		N					5674.29	57.049	-0.16635	171.477	10565.6	154.645	4891.31	10518.5	5674.29
NorthAmerica	2007	Quebec	Aca		Loam		N					5494.72	88.558	-0.25916	170.857	13060	160.052	7565.32	13029.8	5494.72
NorthAmerica	2006	Quebec	Aca		Clay loam		N					2477.96	80.024	-0.2661	150.367	8494.45	139.844	6016.49	8464.99	2477.96
NorthAmerica	2009	Ohio	Wes		SL/SCL		N					7615.66	84.516	-0.28835	146.548	13808.5	136.838	6192.79	13781.3	7615.66
NorthAmerica	2007	Illinois	Dix		Silt loam		N					6807.66	100.032	-0.34792	143.755	13997.7	135.707	7190.02	13975.1	6807.66
NorthAmerica	2007	Ohio	Nor		Silty clay loam		N					8025.77	34.639	-0.1275	135.835	10378.4	113.875	2352.61	10316.9	8025.77
NorthAmerica	2008	Ohio	Wes		SL/SCL		N					5469.74	90.246	-0.33462	134.848	11554.5	126.48	6084.74	11531.1	5469.74
NorthAmerica	2007	Virginia	MCD		Loam		N					5789.42	48.951	-0.18273	133.941	9067.66	118.618	3278.24	9024.76	5789.42
NorthAmerica	2006	Missouri	Ben		Silt loam		Y					6917.84	93.875	-0.35749	131.295	13080.5	123.463	6162.67	13058.6	6917.84
NorthAmerica	2008	Ohio	Wes		SL/SCL		N					5598.38	88.14	-0.33721	130.688	11357.8	122.385	5759.39	11334.5	5598.38
NorthAmerica	2009	Ohio	Nor		Silty clay loam		N					6520.29	67.78	-0.26192	129.389	10905.3	118.699	4384.98	10875.3	6520.29
NorthAmerica	2006	Missouri	Por		Silt loam		Y					8194.03	71.842	-0.29435	122.035	12577.6	112.523	4383.62	12551	8194.03
NorthAmerica	2009	Ohio	Woo		Silt loam		N					9244.58	80.017	-0.33909	117.989	13965.1	109.731	4720.53	13942	9244.58
NorthAmerica	2006	Missouri	Cla		Loamy Fine Sand		Y					2939.55	79.979	-0.33992	117.643	7644.02	109.406	4704.48	7620.96	2939.55
NorthAmerica	2006	Ohio	Wes		SL/SCL		N					10075.2	82.787	-0.40611	101.928	14294.4	95.034	4219.18	14275.1	10075.2
NorthAmerica	2009	Ohio	Woo		Silt loam		N					9153.55	99.501	-0.62211	79.97	13132.1	75.469	3978.53	13119.5	9153.55
NorthAmerica	2007	Missouri	Gvi		Silt loam		N					4884.75	51.928	-0.36076	71.97	6753.36	64.208	1868.61	6731.63	4884.75
NorthAmerica	2006	Ohio	Wes		SL/SCL		N					9913.27	118.924	-0.86739	68.552	13989.5	65.324	4076.25	13980.5	9913.27
NE	1992	Nebraska						CS	H4			13661.9	61.304	-0.78665	38.965	14856.2	35.406	1194.35	14846.3	13661.9
NE	2000	Nebraska						CS	H3			8799.92	158.884	-1.84781	42.992	12215.3	41.477	3415.41	12211.1	8799.92
NE	1997	Nebraska						CS	H4			13871.9	57.828	-0.66345	43.582	15132	39.361	1260.12	15120.2	13871.9
NE	1997	Nebraska						CC	H4			11877.8	87.095	-0.99464	43.782	13784.4	40.967	1906.62	13776.5	11877.8
NE	1993	Nebraska						CS	H3			7662.54	74.628	-0.84648	44.082	9307.43	40.774	1644.88	9298.16	7662.54
NE	1997	Nebraska						CC	H2			11551.1	95.716	-1.02385	46.743	13788.1	44.008	2237.03	13780.5	11551.1
NE	1995	Nebraska						CS	H1			9671.51	52.109	-0.53802	48.426	10933.2	43.222	1261.71	10918.6	9671.51
NE	2001	Nebraska						CS	H4			9883.06	124.426	-1.27458	48.811	12919.7	46.614	3036.65	12913.6	9883.06
NE	1997	Nebraska						CC	H1			12094.2	84.351	-0.76973	54.793	14405.1	51.155	2310.93	14394.9	12094.2
NE	1995	Nebraska						CC	H1			8793.25	68.198	-0.60619	56.251	10711.4	51.632	1918.11	10698.4	8793.25
NE	1995	Nebraska						CC	H4			9028.72	90.673	-0.77864	58.225	11668.5	54.629	2639.74	11658.4	9028.72
NE	2004	Nebraska						CS	H3			10580	87.275	-0.73855	59.085	13158.4	55.294	2578.32	13147.7	10580
NE	1996	Nebraska						CC	H4			9355.83	119.374	-0.9319	64.048	13178.7	61.044	3822.84	13170.2	9355.83
NE	1997	Nebraska						CS	H3			14230.4	38.652	-0.29021	66.594	15517.4	56.945	1286.99	15490.4	14230.4
NE	1992	Nebraska						CS	H3			11334.7	84.623	-0.63325	66.817	14161.9	62.396	2827.15	14149.5	11334.7
NE	2002	Nebraska						CS	H3			8495.07	60.519	-0.42743	70.794	10637.3	64.243	2142.2	10618.9	8495.07
NE	1996	Nebraska						CS	H4			12489.8	39.248	-0.26689	73.529	13932.7	63.038	1442.94	13903.3	12489.8
NE	1999	Nebraska						CS	H4			9953.07	83	-0.53492	77.582	13172.7	72.348	3219.66	13158.1	9953.07
NE	1996	Nebraska						CC	H2			8729.46	99.509	-0.63397	78.48	12634.2	74.064	3904.74	12621.8	8729.46
NE	1991	Nebraska						CC	H1			11481.1	57.793	-0.36422	79.337	13773.6	71.649	2292.54	13752.1	11481.1
NE	1998	Nebraska						CS	H1			10193.4	102.797	-0.63374	81.103	14362	76.685	4168.58	14349.6	10193.4
NE	2004	Nebraska						CS	H4			12078.7	54.847	-0.33351	82.227	14333.7	73.832	2254.97	14310.2	12078.7
NE	2003	Nebraska						CS	H3			10002.5	78.886	-0.4718	83.601	13300	77.666	3297.46	13283.4	10002.5
NE	1992	Nebraska						CS	H1			12525	42.198	-0.24358	86.622	14352.7	75.126	1827.64	14320.5	12525
NE	2002	Nebraska						CS	H2			7899.54	90.093	-0.51523	87.43	11838	81.996	3938.42	11822.7	7899.54
NE	1993	Nebraska						CS	H2			7258.43	52.627	-0.29944	87.876	9570.76	78.525	2312.33	9544.58	7258.43
NE	1999	Nebraska						CS	H1			11030.1	58.795	-0.32859	89.464	13660.1	80.943	2629.99	13636.3	11030.1
NE	2004	Nebraska						CS	H1			11370.3	60.464	-0.33541	90.136	14095.3	81.788	2724.99	14071.9	11370.3
NE	1992	Nebraska						CC	H4			8881.85	97.99	-0.53839	91.003	13340.5	85.802	4458.7	13326	8881.85
NE	1995	Nebraska						CC	H2			9238.75	32.559	-0.17513	92.957	10752	76.969	1513.27	10707.2	9238.75
NE	1993	Nebraska						CS	H1			7616.92	58.473	-0.29883	97.837	10477.3	88.467	2860.4	10451.1	7616.92
NE	1999	Nebraska						CS	H2			9587.8	53.187	-0.27015	98.44	12205.7	88.075	2617.86	12176.6	9587.8
NE	2000	Nebraska						CS	H1			9027.46	67.911	-0.34447	98.573	12374.6	90.445	3347.1	12351.8	9027.46
NE	1992	Nebraska						CC	H1			9330.12	61.988	-0.30791	100.661	12450	91.567	3119.9	12424.5	9330.12
NE	1998	Nebraska						CS	H3			8669.11	72.475	-0.3525	102.801	12394.4	94.858	3725.28	12372.2	8669.11
NE	1996	Nebraska						CS	H3			10065.8	52.921	-0.25116	105.352	12853.5	94.204	2787.68	12822.2	10065.8
NE	2001	Nebraska						CS	H3			10005.5	63.196	-0.29991	105.356	13334.5	96.02	3329.03	13308.4	10005.5
NE	1999	Nebraska						CC	H3			7997.3	74.793	-0.34198	109.351	12086.6	101.164	4089.34	12063.7	7997.3
NE	2000	Nebraska						CC	H4			5281.56	137.599	-0.61503	111.864	12977.7	107.311	7696.16	12965	5281.56
NE	1997	Nebraska						CC	H3			11712.2	40.819	-0.16874	120.951	14180.8	104.358	2468.58	14134.3	11712.2
NE	1996	Nebraska						CC	H3			8520.09	72.437	-0.29772	121.653	12926.2	112.249	4406.12	12899.9	8520.09
NE	1998	Nebraska						CS	H2			9499.92	55.052	-0.22302	123.424	12897.3	110.869	3397.37	12862.1	9499.92
NE	1999	Nebraska						CC	H4			7784.75	74.992	-0.30373	123.452	12413.7	114.233	4628.95	12387.9	7784.75
NE	1999	Nebraska						CC	H2			8472.64	39.929	-0.15582	128.126	11030.6	110.156	2557.99	10980.3	8472.64
NE	2000	Nebraska						CC	H1			5597.42	112.366	-0.43784	128.318	12806.7	121.923	7209.26	12788.8	5597.42
NE	2001	Nebraska						CS	H2			9315.08	75.658	-0.29188	129.605	14217.9	120.012	4902.82	14191	9315.08
NE	1998	Nebraska						CC	H4			6410.79	97.68	-0.36242	134.761	12992.5	127.035	6581.71	12970.9	6410.79
NE	2000	Nebraska						CC	H3			6634.44	98.595	-0.36573	134.792	13279.4	127.136	6644.94	13258	6634.44
NE	2002	Nebraska						CC	H2			4508.3	107.517	-0.39666	135.527	11794	128.468	7285.7	11774.2	4508.3
NE	2002	Nebraska						CC	H4			4405.08	99.396	-0.36377	136.621	11194.9	128.923	6789.76	11173.3	4405.08
NE	2000	Nebraska						CC	H2			6926	83.912	-0.30081	139.475	12777.8	130.167	5851.82	12751.8	6926
NE	2000	Nebraska						CS	H4			10462.8	46.669	-0.16545	141.038	13753.9	124.114	3291.08	13706.5	10462.8
NE	1995	Nebraska						CS	H3			10234.9	24.354	-0.08548	142.448	11969.5	109.693	1734.55	11877.8	10234.9
NE	1999	Nebraska						CS	H3			9686.31	61.275	-0.21237	144.263	14106.2	131.079	4419.85	14069.2	9686.31
NE	2003	Nebraska						CS	H1			9948.54	65.947	-0.22644	145.618	14750.1	133.253	4801.53	14715.4	9948.54
NE	2001	Nebraska						CS	H1			10366.9	60.649	-0.20741	146.206	14800.5	132.706	4433.61	14762.7	10366.9
NE	1992	Nebraska						CC	H3			7654.3	69.609	-0.23726	146.692	12759.9	134.89	5105.55	12726.8	7654.3
NE	1996	Nebraska						CC	H1			8480.84	60.182	-0.20438	147.227	12911	133.528	4430.21	12872.7	8480.84
NE	1998	Nebraska						CS	H4			10276.6	58.973	-0.19834	148.665	14660.2	134.547	4383.56	14620.7	10276.6
NE	2003	Nebraska						CC	H4			4865.76	117.726	-0.38668	152.229	13826.4	144.988	8960.66	13806.1	4865.76
NE	2003	Nebraska						CS	H2			10785.8	54.098	-0.17316	156.204	15010.9	140.035	4225.16	14965.7	10785.8
NE	1994	Nebraska						CC	H1			9094.65	26.753	-0.08506	157.255	11198.2	124.339	2103.55	11106	9094.65
NE	2004	Nebraska						CC	H4			6243.54	84.684	-0.25306	167.317	13328	156.253	7084.5	13297.1	6243.54
NE	2002	Nebraska						CC	H1			3081.54	95.785	-0.28539	167.815	11118.6	158.004	8037.05	11091.1	3081.54
NE	1999	Nebraska						CC	H1			8183.82	57.575	-0.16472	174.764	13214.8	157.766	5031	13167.2	8183.82
NE	2002	Nebraska						CC	H3			4337.25	62.223	-0.17796	174.828	9776.44	159.094	5439.19	9732.38	4337.25
NE	2004	Nebraska						CC	H2			5833.67	90.956	-0.25752	176.602	13865.2	165.729	8031.51	13834.7	5833.67
NE	2004	Nebraska						CC	H1			6369.63	84.294	-0.23276	181.073	14001.3	169.044	7631.7	13967.6	6369.63
NE	1998	Nebraska						CC	H3			6335.14	76.788	-0.20676	185.693	13464.7	172.151	7129.54	13426.8	6335.14
NE	1993	Nebraska						CC	H4			3982.83	57.019	-0.15232	187.174	9319.06	168.791	5336.24	9267.59	3982.83
NE	2003	Nebraska						CC	H2			4504.06	112.95	-0.29608	190.741	15276.2	181.284	10772.1	15249.7	4504.06
NE	2002	Nebraska						CS	H4			9616	29.36	-0.07573	193.854	12461.8	156.879	2845.79	12358.3	9616
NE	2004	Nebraska						CC	H3			6204.59	78.853	-0.20333	193.905	13849.6	180.134	7644.98	13811	6204.59
NE	1998	Nebraska						CC	H1			6484	80.433	-0.20603	195.196	14334.1	181.606	7850.12	14296.1	6484
NE	1998	Nebraska						CC	H2			7696.14	49.33	-0.12446	198.178	12584.2	175.681	4888.06	12521.2	7696.14

## Sheet: raw_yield
Study	Year	State	Site	Planting_N	Sidedress_N	Total_N	Yield	Rotation	CornHyb	rep
NA	2006	Illinois	Pad	0	0	0	3264.97
NA	2006	Illinois	Pad	178.431	0	178.431	10872
NA	2006	Illinois	Pad	35.6861	0	35.6861	4145.41
NA	2006	Illinois	Pad	35.6861	26.7646	62.4507	8469.71
NA	2006	Illinois	Pad	35.6861	53.5292	89.2153	8635.68
NA	2006	Illinois	Pad	35.6861	80.2938	115.98	10307.5
NA	2006	Illinois	Pad	35.6861	107.058	142.745	10519.9
NA	2006	Illinois	Pad	35.6861	133.823	169.509	9832.71
NA	2006	Illinois	Pad	35.6861	160.588	196.274	11473.9
NA	2006	Illinois	Pad	0	0	0	4703.66
NA	2006	Illinois	Pad	178.431	0	178.431	10548.3
NA	2006	Illinois	Pad	35.6861	0	35.6861	4879.11
NA	2006	Illinois	Pad	35.6861	26.7646	62.4507	8422.83
NA	2006	Illinois	Pad	35.6861	53.5292	89.2153	8889.67
NA	2006	Illinois	Pad	35.6861	80.2938	115.98	11702.5
NA	2006	Illinois	Pad	35.6861	107.058	142.745	10393.3
NA	2006	Illinois	Pad	35.6861	133.823	169.509	10971.7
NA	2006	Illinois	Pad	35.6861	160.588	196.274	12002.8
NA	2006	Illinois	Pad	0	0	0	6542.72
NA	2006	Illinois	Pad	178.431	0	178.431	10524.8
NA	2006	Illinois	Pad	35.6861	0	35.6861	6529.94
NA	2006	Illinois	Pad	35.6861	26.7646	62.4507	8636.66
NA	2006	Illinois	Pad	35.6861	53.5292	89.2153	9471.51
NA	2006	Illinois	Pad	35.6861	80.2938	115.98	11892.2
NA	2006	Illinois	Pad	35.6861	107.058	142.745	10558.8
NA	2006	Illinois	Pad	35.6861	133.823	169.509	11732.5
NA	2006	Illinois	Pad	35.6861	160.588	196.274	11568.9
NA	2006	Illinois	Pad	0	0	0	4915.8
NA	2006	Illinois	Pad	178.431	0	178.431	11705.6
NA	2006	Illinois	Pad	35.6861	0	35.6861	10039.5
NA	2006	Illinois	Pad	35.6861	26.7646	62.4507	8411.08
NA	2006	Illinois	Pad	35.6861	53.5292	89.2153	9567.32
NA	2006	Illinois	Pad	35.6861	80.2938	115.98	10962.8
NA	2006	Illinois	Pad	35.6861	107.058	142.745	10447.6
NA	2006	Illinois	Pad	35.6861	133.823	169.509	11437.7
NA	2006	Illinois	Pad	35.6861	160.588	196.274	10890.7
NA	2007	Illinois	Dix	0	0	0	5425.16
NA	2007	Illinois	Dix	178.431	0	178.431	15004.6
NA	2007	Illinois	Dix	35.6861	0	35.6861	9341.34
NA	2007	Illinois	Dix	35.6861	26.7646	62.4507	12394.6
NA	2007	Illinois	Dix	35.6861	53.5292	89.2153	13164.2
NA	2007	Illinois	Dix	35.6861	80.2938	115.98	13995.5
NA	2007	Illinois	Dix	35.6861	107.058	142.745	13377.1
NA	2007	Illinois	Dix	35.6861	133.823	169.509	14353.5
NA	2007	Illinois	Dix	35.6861	160.588	196.274	16149.3
NA	2007	Illinois	Dix	0	0	0	7132.22
NA	2007	Illinois	Dix	178.431	0	178.431	13909.3
NA	2007	Illinois	Dix	35.6861	0	35.6861	10474.8
NA	2007	Illinois	Dix	35.6861	26.7646	62.4507	12224.1
NA	2007	Illinois	Dix	35.6861	53.5292	89.2153	13332.2
NA	2007	Illinois	Dix	35.6861	80.2938	115.98	13960.9
NA	2007	Illinois	Dix	35.6861	107.058	142.745	14760.9
NA	2007	Illinois	Dix	35.6861	133.823	169.509	13222.7
NA	2007	Illinois	Dix	35.6861	160.588	196.274	13945.2
NA	2007	Illinois	Dix	0	0	0	7699.81
NA	2007	Illinois	Dix	178.431	0	178.431	15509.4
NA	2007	Illinois	Dix	35.6861	0	35.6861	10045.8
NA	2007	Illinois	Dix	35.6861	26.7646	62.4507	11217.7
NA	2007	Illinois	Dix	35.6861	53.5292	89.2153	11967.2
NA	2007	Illinois	Dix	35.6861	80.2938	115.98	13038.6
NA	2007	Illinois	Dix	35.6861	107.058	142.745	13224.4
NA	2007	Illinois	Dix	35.6861	133.823	169.509	13663.8
NA	2007	Illinois	Dix	35.6861	160.588	196.274	13820.2
NA	2007	Illinois	Dix	0	0	0	7085.56
NA	2007	Illinois	Dix	178.431	0	178.431	15531.9
NA	2007	Illinois	Dix	35.6861	0	35.6861	8935.04
NA	2007	Illinois	Dix	35.6861	26.7646	62.4507	12639.8
NA	2007	Illinois	Dix	35.6861	53.5292	89.2153	12656.3
NA	2007	Illinois	Dix	35.6861	80.2938	115.98	13536.5
NA	2007	Illinois	Dix	35.6861	107.058	142.745	13730.8
NA	2007	Illinois	Dix	35.6861	133.823	169.509	13415
NA	2007	Illinois	Dix	35.6861	160.588	196.274	14567.9
NA	2006	Kansas	Man	0	0	0	5400.77
NA	2006	Kansas	Man	178.431	0	178.431	10053.3
NA	2006	Kansas	Man	35.6861	0	35.6861	6551.34
NA	2006	Kansas	Man	35.6861	26.7646	62.4507	7701.91
NA	2006	Kansas	Man	35.6861	53.5292	89.2153	8286.63
NA	2006	Kansas	Man	35.6861	80.2938	115.98	10323.7
NA	2006	Kansas	Man	35.6861	107.058	142.745	10449.4
NA	2006	Kansas	Man	35.6861	133.823	169.509	10053.3
NA	2006	Kansas	Man	35.6861	160.588	196.274	8657.57
NA	2006	Kansas	Man	0	0	0	6387.87
NA	2006	Kansas	Man	178.431	0	178.431	8600.99
NA	2006	Kansas	Man	35.6861	0	35.6861	6727.38
NA	2006	Kansas	Man	35.6861	26.7646	62.4507	9078.82
NA	2006	Kansas	Man	35.6861	53.5292	89.2153	10053.3
NA	2006	Kansas	Man	35.6861	80.2938	115.98	10216.8
NA	2006	Kansas	Man	35.6861	107.058	142.745	10499.7
NA	2006	Kansas	Man	35.6861	133.823	169.509	12027.6
NA	2006	Kansas	Man	35.6861	160.588	196.274	9179.42
NA	2006	Kansas	Man	0	0	0	6425.59
NA	2006	Kansas	Man	178.431	0	178.431	11851.5
NA	2006	Kansas	Man	35.6861	0	35.6861	7519.58
NA	2006	Kansas	Man	35.6861	26.7646	62.4507	8072.86
NA	2006	Kansas	Man	35.6861	53.5292	89.2153	9588.09
NA	2006	Kansas	Man	35.6861	80.2938	115.98	10757.5
NA	2006	Kansas	Man	35.6861	107.058	142.745	10650.6
NA	2006	Kansas	Man	35.6861	133.823	169.509	10946.1
NA	2006	Kansas	Man	35.6861	160.588	196.274	11021.6
NA	2006	Kansas	Man	0	0	0	5495.08
NA	2006	Kansas	Man	178.431	0	178.431	10242
NA	2006	Kansas	Man	35.6861	0	35.6861	8016.27
NA	2006	Kansas	Man	35.6861	26.7646	62.4507	8594.7
NA	2006	Kansas	Man	35.6861	53.5292	89.2153	9581.8
NA	2006	Kansas	Man	35.6861	80.2938	115.98	9921.32
NA	2006	Kansas	Man	35.6861	107.058	142.745	11700.6
NA	2006	Kansas	Man	35.6861	133.823	169.509	11386.3
NA	2006	Kansas	Man	35.6861	160.588	196.274	9977.9
NA	2008	Kansas	Man	0	0	0	4191.89
NA	2008	Kansas	Man	178.431	0	178.431	9151.89
NA	2008	Kansas	Man	35.6861	0	35.6861	4412.52
NA	2008	Kansas	Man	35.6861	26.7646	62.4507	6874.55
NA	2008	Kansas	Man	35.6861	53.5292	89.2153	7068.53
NA	2008	Kansas	Man	35.6861	80.2938	115.98	5747.83
NA	2008	Kansas	Man	35.6861	107.058	142.745	10695.8
NA	2008	Kansas	Man	35.6861	133.823	169.509	9637.52
NA	2008	Kansas	Man	35.6861	160.588	196.274	12206.8
NA	2008	Kansas	Man	0	0	0	3490.69
NA	2008	Kansas	Man	178.431	0	178.431	10935
NA	2008	Kansas	Man	35.6861	0	35.6861	4774.05
NA	2008	Kansas	Man	35.6861	26.7646	62.4507	4448.39
NA	2008	Kansas	Man	35.6861	53.5292	89.2153	7027.34
NA	2008	Kansas	Man	35.6861	80.2938	115.98	9829.51
NA	2008	Kansas	Man	35.6861	107.058	142.745	10363
NA	2008	Kansas	Man	35.6861	133.823	169.509	11085.9
NA	2008	Kansas	Man	35.6861	160.588	196.274	11631.6
NA	2008	Kansas	Man	0	0	0	3128.76
NA	2008	Kansas	Man	178.431	0	178.431	8460.85
NA	2008	Kansas	Man	35.6861	0	35.6861	5329.23
NA	2008	Kansas	Man	35.6861	26.7646	62.4507	8456.73
NA	2008	Kansas	Man	35.6861	53.5292	89.2153	7761.5
NA	2008	Kansas	Man	35.6861	80.2938	115.98	9075.22
NA	2008	Kansas	Man	35.6861	107.058	142.745	9691.66
NA	2008	Kansas	Man	35.6861	133.823	169.509	11160.8
NA	2008	Kansas	Man	35.6861	160.588	196.274	11648.2
NA	2008	Kansas	Man	0	0	0	3071.02
NA	2008	Kansas	Man	178.431	0	178.431	6917.4
NA	2008	Kansas	Man	35.6861	0	35.6861	2470
NA	2008	Kansas	Man	35.6861	26.7646	62.4507	4854.97
NA	2008	Kansas	Man	35.6861	53.5292	89.2153	5322.79
NA	2008	Kansas	Man	35.6861	80.2938	115.98	7860.42
NA	2008	Kansas	Man	35.6861	107.058	142.745	9736.24
NA	2008	Kansas	Man	35.6861	133.823	169.509	9159.2
NA	2008	Kansas	Man	35.6861	160.588	196.274	11166.4
NA	2007	Mexique	Cd_	0	0	0	1327.24
NA	2007	Mexique	Cd_	178.431	0	178.431	9713.21
NA	2007	Mexique	Cd_	35.6861	0	35.6861	2955.02
NA	2007	Mexique	Cd_	35.6861	26.7646	62.4507	4602.91
NA	2007	Mexique	Cd_	35.6861	53.5292	89.2153	7769.18
NA	2007	Mexique	Cd_	35.6861	80.2938	115.98	7051.18
NA	2007	Mexique	Cd_	35.6861	107.058	142.745	8951.82
NA	2007	Mexique	Cd_	35.6861	133.823	169.509	10568.3
NA	2007	Mexique	Cd_	35.6861	160.588	196.274	8956.85
NA	2007	Mexique	Cd_	0	0	0	2226.95
NA	2007	Mexique	Cd_	178.431	0	178.431	10599.1
NA	2007	Mexique	Cd_	35.6861	0	35.6861	4702.88
NA	2007	Mexique	Cd_	35.6861	26.7646	62.4507	4639.38
NA	2007	Mexique	Cd_	35.6861	53.5292	89.2153	7243.57
NA	2007	Mexique	Cd_	35.6861	80.2938	115.98	7200.18
NA	2007	Mexique	Cd_	35.6861	107.058	142.745	8731.76
NA	2007	Mexique	Cd_	35.6861	133.823	169.509	9210.23
NA	2007	Mexique	Cd_	35.6861	160.588	196.274	11774.2
NA	2007	Mexique	Cd_	0	0	0	4479.05
NA	2007	Mexique	Cd_	178.431	0	178.431	11422.1
NA	2007	Mexique	Cd_	35.6861	0	35.6861	4044.6
NA	2007	Mexique	Cd_	35.6861	26.7646	62.4507	5496.96
NA	2007	Mexique	Cd_	35.6861	53.5292	89.2153	7095.19
NA	2007	Mexique	Cd_	35.6861	80.2938	115.98	10437.5
NA	2007	Mexique	Cd_	35.6861	107.058	142.745	10728.6
NA	2007	Mexique	Cd_	35.6861	133.823	169.509	10877
NA	2007	Mexique	Cd_	35.6861	160.588	196.274	9807.52
NA	2007	Mexique	Cd_	0	0	0	6595.35
NA	2007	Mexique	Cd_	178.431	0	178.431	10917.8
NA	2007	Mexique	Cd_	35.6861	0	35.6861	8287.88
NA	2007	Mexique	Cd_	35.6861	26.7646	62.4507	6575.23
NA	2007	Mexique	Cd_	35.6861	53.5292	89.2153	8625.51
NA	2007	Mexique	Cd_	35.6861	80.2938	115.98	9959.67
NA	2007	Mexique	Cd_	35.6861	107.058	142.745	10721.7
NA	2007	Mexique	Cd_	35.6861	133.823	169.509	10562.6
NA	2007	Mexique	Cd_	35.6861	160.588	196.274	10993.3
NA	2006	Missouri	Ben	0	0	0	8833.62
NA	2006	Missouri	Ben	196.274	0	196.274	11983.5
NA	2006	Missouri	Ben	35.6861	0	35.6861	8726.73
NA	2006	Missouri	Ben	35.6861	26.7646	62.4507	13077.5
NA	2006	Missouri	Ben	35.6861	53.5292	89.2153	12725.4
NA	2006	Missouri	Ben	35.6861	80.2938	115.98	14511
NA	2006	Missouri	Ben	35.6861	107.058	142.745	13002.1
NA	2006	Missouri	Ben	35.6861	133.823	169.509	12939.2
NA	2006	Missouri	Ben	35.6861	160.588	196.274	11197.6
NA	2006	Missouri	Ben	0	0	0	5608.25
NA	2006	Missouri	Ben	196.274	0	196.274	14416.7
NA	2006	Missouri	Ben	35.6861	0	35.6861	7720.77
NA	2006	Missouri	Ben	35.6861	26.7646	62.4507	11197.6
NA	2006	Missouri	Ben	35.6861	53.5292	89.2153	12844.9
NA	2006	Missouri	Ben	35.6861	80.2938	115.98	13354.2
NA	2006	Missouri	Ben	35.6861	107.058	142.745	13178.1
NA	2006	Missouri	Ben	35.6861	133.823	169.509	12191
NA	2006	Missouri	Ben	35.6861	160.588	196.274	13907.4
NA	2006	Missouri	Ben	0	0	0	7494.43
NA	2006	Missouri	Ben	196.274	0	196.274	14158.9
NA	2006	Missouri	Ben	35.6861	0	35.6861	10160.2
NA	2006	Missouri	Ben	35.6861	26.7646	62.4507	10411.7
NA	2006	Missouri	Ben	35.6861	53.5292	89.2153	13341.6
NA	2006	Missouri	Ben	35.6861	80.2938	115.98	11964.7
NA	2006	Missouri	Ben	35.6861	107.058	142.745	13876
NA	2006	Missouri	Ben	35.6861	133.823	169.509	13555.4
NA	2006	Missouri	Ben	35.6861	160.588	196.274	12587.1
NA	2006	Missouri	Cla	0	0	0	4262.92
NA	2006	Missouri	Cla	26.7646	0	26.7646	5028.35
NA	2006	Missouri	Cla	26.7646	26.7646	53.5292	7470.49
NA	2006	Missouri	Cla	26.7646	53.5292	80.2938	5208.58
NA	2006	Missouri	Cla	26.7646	80.2938	107.058	7542.79
NA	2006	Missouri	Cla	26.7646	107.058	133.823	5882.46
NA	2006	Missouri	Cla	26.7646	133.823	160.588	10181.7
NA	2006	Missouri	Cla	26.7646	160.588	187.352	5417.86
NA	2006	Missouri	Cla	214.117	0	214.117	4960.47
NA	2006	Missouri	Cla	0	0	0	2905.72
NA	2006	Missouri	Cla	26.7646	0	26.7646	4175.74
NA	2006	Missouri	Cla	26.7646	26.7646	53.5292	6511.48
NA	2006	Missouri	Cla	26.7646	53.5292	80.2938	7486.96
NA	2006	Missouri	Cla	26.7646	80.2938	107.058	7572.29
NA	2006	Missouri	Cla	26.7646	107.058	133.823	4630.58
NA	2006	Missouri	Cla	26.7646	133.823	160.588	9751.1
NA	2006	Missouri	Cla	26.7646	160.588	187.352	7495.87
NA	2006	Missouri	Cla	214.117	0	214.117	4625.11
NA	2006	Missouri	Cla	0	0	0	3055.9
NA	2006	Missouri	Cla	26.7646	0	26.7646	3475.2
NA	2006	Missouri	Cla	26.7646	26.7646	53.5292	6346.63
NA	2006	Missouri	Cla	26.7646	53.5292	80.2938	7960.13
NA	2006	Missouri	Cla	26.7646	80.2938	107.058	7486.5
NA	2006	Missouri	Cla	26.7646	107.058	133.823	4608.04
NA	2006	Missouri	Cla	26.7646	133.823	160.588	8437.61
NA	2006	Missouri	Cla	26.7646	160.588	187.352	7862
NA	2006	Missouri	Cla	214.117	0	214.117	8259
NA	2006	Missouri	Cla	0	0	0	2240.99
NA	2006	Missouri	Cla	26.7646	0	26.7646	4250.71
NA	2006	Missouri	Cla	26.7646	26.7646	53.5292	7842.62
NA	2006	Missouri	Cla	26.7646	53.5292	80.2938	5820.04
NA	2006	Missouri	Cla	26.7646	80.2938	107.058	9197.4
NA	2006	Missouri	Cla	26.7646	107.058	133.823	8494.58
NA	2006	Missouri	Cla	26.7646	133.823	160.588	9582.93
NA	2006	Missouri	Cla	26.7646	160.588	187.352	8737.1
NA	2006	Missouri	Cla	214.117	0	214.117	5501.38
NA	2006	Missouri	Cop	0	0	0	15485.6
NA	2006	Missouri	Cop	196.274	0	196.274	15529.6
NA	2006	Missouri	Cop	35.6861	0	35.6861	13253.6
NA	2006	Missouri	Cop	35.6861	26.7646	62.4507	12643.7
NA	2006	Missouri	Cop	35.6861	53.5292	89.2153	13718.8
NA	2006	Missouri	Cop	35.6861	80.2938	115.98	14228.1
NA	2006	Missouri	Cop	35.6861	107.058	142.745	13335.3
NA	2006	Missouri	Cop	35.6861	133.823	169.509	15743.3
NA	2006	Missouri	Cop	35.6861	160.588	196.274	14819.1
NA	2006	Missouri	Cop	0	0	0	12002.4
NA	2006	Missouri	Cop	196.274	0	196.274	13567.9
NA	2006	Missouri	Cop	35.6861	0	35.6861	12065.3
NA	2006	Missouri	Cop	35.6861	26.7646	62.4507	14548.7
NA	2006	Missouri	Cop	35.6861	53.5292	89.2153	13159.3
NA	2006	Missouri	Cop	35.6861	80.2938	115.98	16145.7
NA	2006	Missouri	Cop	35.6861	107.058	142.745	14379
NA	2006	Missouri	Cop	35.6861	133.823	169.509	13662.2
NA	2006	Missouri	Cop	35.6861	160.588	196.274	14272.1
NA	2006	Missouri	Cop	0	0	0	9217.14
NA	2006	Missouri	Cop	196.274	0	196.274	13322.7
NA	2006	Missouri	Cop	35.6861	0	35.6861	13920
NA	2006	Missouri	Cop	35.6861	26.7646	62.4507	13096.4
NA	2006	Missouri	Cop	35.6861	53.5292	89.2153	14366.4
NA	2006	Missouri	Cop	35.6861	80.2938	115.98	15944.5
NA	2006	Missouri	Cop	35.6861	107.058	142.745	15485.6
NA	2006	Missouri	Cop	35.6861	133.823	169.509	14397.9
NA	2006	Missouri	Cop	35.6861	160.588	196.274	16831
NA	2006	Missouri	Cop	0	0	0	15781.1
NA	2006	Missouri	Cop	196.274	0	196.274	15598.7
NA	2006	Missouri	Cop	35.6861	0	35.6861	15271.8
NA	2006	Missouri	Cop	35.6861	26.7646	62.4507	14938.6
NA	2006	Missouri	Cop	35.6861	53.5292	89.2153	14624.2
NA	2006	Missouri	Cop	35.6861	80.2938	115.98	14196.7
NA	2006	Missouri	Cop	35.6861	107.058	142.745	14184.1
NA	2006	Missouri	Cop	35.6861	133.823	169.509	15473
NA	2006	Missouri	Cop	35.6861	160.588	196.274	15900.5
NA	2006	Missouri	Die	0	0	0	6771.39
NA	2006	Missouri	Die	196.274	0	196.274	8148.31
NA	2006	Missouri	Die	35.6861	0	35.6861	9908.74
NA	2006	Missouri	Die	35.6861	26.7646	62.4507	7940.83
NA	2006	Missouri	Die	35.6861	53.5292	89.2153	6167.81
NA	2006	Missouri	Die	35.6861	80.2938	115.98	7242.94
NA	2006	Missouri	Die	35.6861	107.058	142.745	8066.57
NA	2006	Missouri	Die	35.6861	133.823	169.509	8833.62
NA	2006	Missouri	Die	35.6861	160.588	196.274	4621.15
NA	2006	Missouri	Die	0	0	0	8556.98
NA	2006	Missouri	Die	196.274	0	196.274	8343.21
NA	2006	Missouri	Die	35.6861	0	35.6861	9160.56
NA	2006	Missouri	Die	35.6861	26.7646	62.4507	9424.62
NA	2006	Missouri	Die	35.6861	53.5292	89.2153	8380.93
NA	2006	Missouri	Die	35.6861	80.2938	115.98	8745.6
NA	2006	Missouri	Die	35.6861	107.058	142.745	9185.71
NA	2006	Missouri	Die	35.6861	133.823	169.509	8676.44
NA	2006	Missouri	Die	35.6861	160.588	196.274	8965.65
NA	2006	Missouri	Die	0	0	0	8531.83
NA	2006	Missouri	Die	196.274	0	196.274	7374.97
NA	2006	Missouri	Die	35.6861	0	35.6861	8506.68
NA	2006	Missouri	Die	35.6861	26.7646	62.4507	9236
NA	2006	Missouri	Die	35.6861	53.5292	89.2153	10380.3
NA	2006	Missouri	Die	35.6861	80.2938	115.98	9990.48
NA	2006	Missouri	Die	35.6861	107.058	142.745	9405.76
NA	2006	Missouri	Die	35.6861	133.823	169.509	10229.4
NA	2006	Missouri	Die	35.6861	160.588	196.274	9481.21
NA	2006	Missouri	Die	0	0	0	9097.68
NA	2006	Missouri	Die	196.274	0	196.274	9940.18
NA	2006	Missouri	Die	35.6861	0	35.6861	9147.98
NA	2006	Missouri	Die	35.6861	26.7646	62.4507	9053.67
NA	2006	Missouri	Die	35.6861	53.5292	89.2153	9500
NA	2006	Missouri	Die	35.6861	80.2938	115.98	10021.9
NA	2006	Missouri	Die	35.6861	107.058	142.745	8387.22
NA	2006	Missouri	Die	35.6861	133.823	169.509	10336.3
NA	2006	Missouri	Die	35.6861	160.588	196.274	8902.78
NA	2006	Missouri	Por	0	0	0	8615.56
NA	2006	Missouri	Por	26.7646	0	26.7646	9740.8
NA	2006	Missouri	Por	26.7646	26.7646	53.5292	11863.8
NA	2006	Missouri	Por	26.7646	53.5292	80.2938	13715.8
NA	2006	Missouri	Por	26.7646	80.2938	107.058	13283.2
NA	2006	Missouri	Por	26.7646	107.058	133.823	11640.7
NA	2006	Missouri	Por	26.7646	133.823	160.588	13494.6
NA	2006	Missouri	Por	26.7646	160.588	187.352	11047.8
NA	2006	Missouri	Por	214.117	0	214.117	12720.2
NA	2006	Missouri	Por	0	0	0	9892.16
NA	2006	Missouri	Por	26.7646	0	26.7646	9650.89
NA	2006	Missouri	Por	26.7646	26.7646	53.5292	11279.9
NA	2006	Missouri	Por	26.7646	53.5292	80.2938	12654.9
NA	2006	Missouri	Por	26.7646	80.2938	107.058	12397.3
NA	2006	Missouri	Por	26.7646	107.058	133.823	14214.3
NA	2006	Missouri	Por	26.7646	133.823	160.588	12655
NA	2006	Missouri	Por	26.7646	160.588	187.352	13001.7
NA	2006	Missouri	Por	214.117	0	214.117	12042
NA	2006	Missouri	Por	0	0	0	7156.83
NA	2006	Missouri	Por	26.7646	0	26.7646	10257.9
NA	2006	Missouri	Por	26.7646	26.7646	53.5292	9836.83
NA	2006	Missouri	Por	26.7646	53.5292	80.2938	12074.1
NA	2006	Missouri	Por	26.7646	80.2938	107.058	12776.6
NA	2006	Missouri	Por	26.7646	107.058	133.823	11657.7
NA	2006	Missouri	Por	26.7646	133.823	160.588	13631.2
NA	2006	Missouri	Por	26.7646	160.588	187.352	11692.2
NA	2006	Missouri	Por	214.117	0	214.117	12229.6
NA	2006	Missouri	Por	0	0	0	7910.62
NA	2006	Missouri	Por	26.7646	0	26.7646	8963.07
NA	2006	Missouri	Por	26.7646	26.7646	53.5292	10329.5
NA	2006	Missouri	Por	26.7646	53.5292	80.2938	12236
NA	2006	Missouri	Por	26.7646	80.2938	107.058	11508.7
NA	2006	Missouri	Por	26.7646	107.058	133.823	12203.8
NA	2006	Missouri	Por	26.7646	133.823	160.588	12657.7
NA	2006	Missouri	Por	26.7646	160.588	187.352	12381.4
NA	2006	Missouri	Por	214.117	0	214.117	12487.5
NA	2007	Missouri	Gvi	0	0	0	5126.7
NA	2007	Missouri	Gvi	196.274	0	196.274	6305.89
NA	2007	Missouri	Gvi	35.6861	0	35.6861	5940.9
NA	2007	Missouri	Gvi	35.6861	26.7646	62.4507	6844.95
NA	2007	Missouri	Gvi	35.6861	53.5292	89.2153	6839.34
NA	2007	Missouri	Gvi	35.6861	80.2938	115.98	7013.41
NA	2007	Missouri	Gvi	35.6861	107.058	142.745	6362.04
NA	2007	Missouri	Gvi	35.6861	133.823	169.509	5368.15
NA	2007	Missouri	Gvi	35.6861	160.588	196.274	6025.13
NA	2007	Missouri	Gvi	0	0	0	4643.79
NA	2007	Missouri	Gvi	196.274	0	196.274	6996.56
NA	2007	Missouri	Gvi	35.6861	0	35.6861	6339.58
NA	2007	Missouri	Gvi	35.6861	26.7646	62.4507	6446.27
NA	2007	Missouri	Gvi	35.6861	53.5292	89.2153	7097.64
NA	2007	Missouri	Gvi	35.6861	80.2938	115.98	6255.35
NA	2007	Missouri	Gvi	35.6861	107.058	142.745	6867.41
NA	2007	Missouri	Gvi	35.6861	133.823	169.509	7097.64
NA	2007	Missouri	Gvi	35.6861	160.588	196.274	7249.25
NA	2007	Missouri	Gvi	0	0	0	4868.39
NA	2007	Missouri	Gvi	196.274	0	196.274	6822.49
NA	2007	Missouri	Gvi	35.6861	0	35.6861	6625.96
NA	2007	Missouri	Gvi	35.6861	26.7646	62.4507	6715.8
NA	2007	Missouri	Gvi	35.6861	53.5292	89.2153	7552.47
NA	2007	Missouri	Gvi	35.6861	80.2938	115.98	6912.33
NA	2007	Missouri	Gvi	35.6861	107.058	142.745	7698.47
NA	2007	Missouri	Gvi	35.6861	133.823	169.509	6850.57
NA	2007	Missouri	Gvi	35.6861	160.588	196.274	6210.43
NA	2007	Missouri	San	0	0	0	5401.52
NA	2007	Missouri	San	196.274	0	196.274	12018.8
NA	2007	Missouri	San	35.6861	0	35.6861	6700.55
NA	2007	Missouri	San	35.6861	26.7646	62.4507	9015.49
NA	2007	Missouri	San	35.6861	53.5292	89.2153	8654.65
NA	2007	Missouri	San	35.6861	80.2938	115.98	9903.72
NA	2007	Missouri	San	35.6861	107.058	142.745	10482.4
NA	2007	Missouri	San	35.6861	133.823	169.509	10266.8
NA	2007	Missouri	San	35.6861	160.588	196.274	10977.9
NA	2007	Missouri	San	0	0	0	6012.18
NA	2007	Missouri	San	196.274	0	196.274	13673.1
NA	2007	Missouri	San	35.6861	0	35.6861	7710.91
NA	2007	Missouri	San	35.6861	26.7646	62.4507	8610.24
NA	2007	Missouri	San	35.6861	53.5292	89.2153	8749.02
NA	2007	Missouri	San	35.6861	80.2938	115.98	11241.6
NA	2007	Missouri	San	35.6861	107.058	142.745	10253.5
NA	2007	Missouri	San	35.6861	133.823	169.509	11902.2
NA	2007	Missouri	San	35.6861	160.588	196.274	12618.4
NA	2007	Missouri	San	0	0	0	4219.07
NA	2007	Missouri	San	196.274	0	196.274	11202.7
NA	2007	Missouri	San	35.6861	0	35.6861	7449.99
NA	2007	Missouri	San	35.6861	26.7646	62.4507	9004.39
NA	2007	Missouri	San	35.6861	53.5292	89.2153	10780.8
NA	2007	Missouri	San	35.6861	80.2938	115.98	11930
NA	2007	Missouri	San	35.6861	107.058	142.745	10159.1
NA	2007	Missouri	San	35.6861	133.823	169.509	11574.7
NA	2007	Missouri	San	35.6861	160.588	196.274	10997.3
NA	2008	Missouri	Por	0	0	0	5111.34
NA	2008	Missouri	Por	26.7646	0	26.7646	5894.93
NA	2008	Missouri	Por	26.7646	26.7646	53.5292	8015.84
NA	2008	Missouri	Por	26.7646	53.5292	80.2938	8420.4
NA	2008	Missouri	Por	26.7646	80.2938	107.058	8210.45
NA	2008	Missouri	Por	26.7646	107.058	133.823	7346.37
NA	2008	Missouri	Por	26.7646	133.823	160.588	9009.45
NA	2008	Missouri	Por	26.7646	160.588	187.352	7595.97
NA	2008	Missouri	Por	214.117	0	214.117	8375.4
NA	2008	Missouri	Por	0	0	0	5668.63
NA	2008	Missouri	Por	26.7646	0	26.7646	6488.83
NA	2008	Missouri	Por	26.7646	26.7646	53.5292	7477.14
NA	2008	Missouri	Por	26.7646	53.5292	80.2938	8502.45
NA	2008	Missouri	Por	26.7646	80.2938	107.058	7733.76
NA	2008	Missouri	Por	26.7646	107.058	133.823	8666.19
NA	2008	Missouri	Por	26.7646	133.823	160.588	8897.01
NA	2008	Missouri	Por	26.7646	160.588	187.352	9400.2
NA	2008	Missouri	Por	214.117	0	214.117	10086.9
NA	2008	Missouri	Por	0	0	0	5157.73
NA	2008	Missouri	Por	26.7646	0	26.7646	7275.48
NA	2008	Missouri	Por	26.7646	26.7646	53.5292	6956.14
NA	2008	Missouri	Por	26.7646	53.5292	80.2938	8535.49
NA	2008	Missouri	Por	26.7646	80.2938	107.058	8073.04
NA	2008	Missouri	Por	26.7646	107.058	133.823	9279.52
NA	2008	Missouri	Por	26.7646	133.823	160.588	9278.63
NA	2008	Missouri	Por	26.7646	160.588	187.352	8934.73
NA	2008	Missouri	Por	214.117	0	214.117	8087.23
NA	2008	Missouri	Por	0	0	0	7238.58
NA	2008	Missouri	Por	26.7646	0	26.7646	8120.3
NA	2008	Missouri	Por	26.7646	26.7646	53.5292	8785.88
NA	2008	Missouri	Por	26.7646	53.5292	80.2938	7377.82
NA	2008	Missouri	Por	26.7646	80.2938	107.058	8452.78
NA	2008	Missouri	Por	26.7646	107.058	133.823	8737.86
NA	2008	Missouri	Por	26.7646	133.823	160.588	10163.3
NA	2008	Missouri	Por	26.7646	160.588	187.352	9392.53
NA	2008	Missouri	Por	214.117	0	214.117	7940.4
NA	2006	Nebraska	She	0	0	0	7048.03
NA	2006	Nebraska	She	178.431	0	178.431	11336
NA	2006	Nebraska	She	35.6861	0	35.6861	8795.89
NA	2006	Nebraska	She	35.6861	26.7646	62.4507	9720.12
NA	2006	Nebraska	She	35.6861	53.5292	89.2153	10600.3
NA	2006	Nebraska	She	35.6861	80.2938	115.98	8827.33
NA	2006	Nebraska	She	35.6861	107.058	142.745	10524.9
NA	2006	Nebraska	She	35.6861	133.823	169.509	10581.5
NA	2006	Nebraska	She	35.6861	160.588	196.274	12304.2
NA	2006	Nebraska	She	0	0	0	5306.46
NA	2006	Nebraska	She	178.431	0	178.431	12341.9
NA	2006	Nebraska	She	35.6861	0	35.6861	8827.33
NA	2006	Nebraska	She	35.6861	26.7646	62.4507	8814.76
NA	2006	Nebraska	She	35.6861	53.5292	89.2153	9625.81
NA	2006	Nebraska	She	35.6861	80.2938	115.98	12341.9
NA	2006	Nebraska	She	35.6861	107.058	142.745	10638.1
NA	2006	Nebraska	She	35.6861	133.823	169.509	12329.3
NA	2006	Nebraska	She	35.6861	160.588	196.274	12304.2
NA	2006	Nebraska	She	0	0	0	5281.31
NA	2006	Nebraska	She	178.431	0	178.431	13153
NA	2006	Nebraska	She	35.6861	0	35.6861	9738.99
NA	2006	Nebraska	She	35.6861	26.7646	62.4507	8846.19
NA	2006	Nebraska	She	35.6861	53.5292	89.2153	11486.8
NA	2006	Nebraska	She	35.6861	80.2938	115.98	11486.8
NA	2006	Nebraska	She	35.6861	107.058	142.745	10594.1
NA	2006	Nebraska	She	35.6861	133.823	169.509	11449.1
NA	2006	Nebraska	She	35.6861	160.588	196.274	14196.7
NA	2006	Nebraska	She	0	0	0	7066.89
NA	2006	Nebraska	She	178.431	0	178.431	12329.3
NA	2006	Nebraska	She	35.6861	0	35.6861	7890.53
NA	2006	Nebraska	She	35.6861	26.7646	62.4507	11461.7
NA	2006	Nebraska	She	35.6861	53.5292	89.2153	10556.3
NA	2006	Nebraska	She	35.6861	80.2938	115.98	9701.26
NA	2006	Nebraska	She	35.6861	107.058	142.745	11386.3
NA	2006	Nebraska	She	35.6861	133.823	169.509	11461.7
NA	2006	Nebraska	She	35.6861	160.588	196.274	11511.7
NA	2006	Ohio	Nor	0	0	0	3263.09
NA	2006	Ohio	Nor	178.431	0	178.431	11794.9
NA	2006	Ohio	Nor	35.6861	0	35.6861	5589.39
NA	2006	Ohio	Nor	35.6861	26.7646	62.4507	7211.5
NA	2006	Ohio	Nor	35.6861	53.5292	89.2153	9028.52
NA	2006	Ohio	Nor	35.6861	80.2938	115.98	8890.2
NA	2006	Ohio	Nor	35.6861	107.058	142.745	12675.1
NA	2006	Ohio	Nor	35.6861	133.823	169.509	12668.9
NA	2006	Ohio	Nor	35.6861	160.588	196.274	11562.3
NA	2006	Ohio	Nor	0	0	0	3659.19
NA	2006	Ohio	Nor	178.431	0	178.431	10210.5
NA	2006	Ohio	Nor	35.6861	0	35.6861	5451.07
NA	2006	Ohio	Nor	35.6861	26.7646	62.4507	7613.89
NA	2006	Ohio	Nor	35.6861	53.5292	89.2153	8808.47
NA	2006	Ohio	Nor	35.6861	80.2938	115.98	10330
NA	2006	Ohio	Nor	35.6861	107.058	142.745	10889.6
NA	2006	Ohio	Nor	35.6861	133.823	169.509	11971
NA	2006	Ohio	Nor	35.6861	160.588	196.274	11719.5
NA	2006	Ohio	Nor	0	0	0	4577.13
NA	2006	Ohio	Nor	178.431	0	178.431	9852.16
NA	2006	Ohio	Nor	35.6861	0	35.6861	4684.02
NA	2006	Ohio	Nor	35.6861	26.7646	62.4507	6356.43
NA	2006	Ohio	Nor	35.6861	53.5292	89.2153	7249.23
NA	2006	Ohio	Nor	35.6861	80.2938	115.98	9374.32
NA	2006	Ohio	Nor	35.6861	107.058	142.745	10065.9
NA	2006	Ohio	Nor	35.6861	133.823	169.509	11417.7
NA	2006	Ohio	Nor	35.6861	160.588	196.274	12951.8
NA	2006	Ohio	Nor	0	0	0	3382.55
NA	2006	Ohio	Nor	178.431	0	178.431	11600
NA	2006	Ohio	Nor	35.6861	0	35.6861	4822.34
NA	2006	Ohio	Nor	35.6861	26.7646	62.4507	8255.19
NA	2006	Ohio	Nor	35.6861	53.5292	89.2153	9179.42
NA	2006	Ohio	Nor	35.6861	80.2938	115.98	10330
NA	2006	Ohio	Nor	35.6861	107.058	142.745	12593.4
NA	2006	Ohio	Nor	35.6861	133.823	169.509	11694.3
NA	2006	Ohio	Nor	35.6861	160.588	196.274	12316.8
NA	2006	Ohio	Wes	0	0	0	8680.96
NA	2006	Ohio	Wes	178.431	0	178.431	11010.5
NA	2006	Ohio	Wes	35.6861	0	35.6861	13921.9
NA	2006	Ohio	Wes	35.6861	26.7646	62.4507	13797
NA	2006	Ohio	Wes	35.6861	53.5292	89.2153	14631.4
NA	2006	Ohio	Wes	35.6861	80.2938	115.98	9469.13
NA	2006	Ohio	Wes	35.6861	107.058	142.745	12548.1
NA	2006	Ohio	Wes	35.6861	133.823	169.509	14784.9
NA	2006	Ohio	Wes	35.6861	160.588	196.274	15176.7
NA	2006	Ohio	Wes	0	0	0	12986.2
NA	2006	Ohio	Wes	178.431	0	178.431	15448.8
NA	2006	Ohio	Wes	35.6861	0	35.6861	12517.4
NA	2006	Ohio	Wes	35.6861	26.7646	62.4507	15238.6
NA	2006	Ohio	Wes	35.6861	53.5292	89.2153	9863.93
NA	2006	Ohio	Wes	35.6861	80.2938	115.98	14146
NA	2006	Ohio	Wes	35.6861	107.058	142.745	10076.1
NA	2006	Ohio	Wes	35.6861	133.823	169.509	14733.5
NA	2006	Ohio	Wes	35.6861	160.588	196.274	14518.3
NA	2006	Ohio	Wes	0	0	0	9588.59
NA	2006	Ohio	Wes	178.431	0	178.431	14594.7
NA	2006	Ohio	Wes	35.6861	0	35.6861	11839.5
NA	2006	Ohio	Wes	35.6861	26.7646	62.4507	15806.4
NA	2006	Ohio	Wes	35.6861	53.5292	89.2153	11731.2
NA	2006	Ohio	Wes	35.6861	80.2938	115.98	14933.4
NA	2006	Ohio	Wes	35.6861	107.058	142.745	15379.6
NA	2006	Ohio	Wes	35.6861	133.823	169.509	13587.6
NA	2006	Ohio	Wes	35.6861	160.588	196.274	13144.2
NA	2006	Ohio	Wes	0	0	0	8700.68
NA	2006	Ohio	Wes	178.431	0	178.431	15943.4
NA	2006	Ohio	Wes	35.6861	0	35.6861	12455
NA	2006	Ohio	Wes	35.6861	26.7646	62.4507	15532.2
NA	2006	Ohio	Wes	35.6861	53.5292	89.2153	14296
NA	2006	Ohio	Wes	35.6861	80.2938	115.98	16209.3
NA	2006	Ohio	Wes	35.6861	107.058	142.745	15473.4
NA	2006	Ohio	Wes	35.6861	133.823	169.509	16719.3
NA	2006	Ohio	Wes	35.6861	160.588	196.274	14996
NA	2006	Ohio	Wes	0	0	0	8680.96
NA	2006	Ohio	Wes	178.431	0	178.431	11010.5
NA	2006	Ohio	Wes	35.6861	0	35.6861	13921.9
NA	2006	Ohio	Wes	35.6861	26.7646	62.4507	12579.4
NA	2006	Ohio	Wes	35.6861	53.5292	89.2153	14895.1
NA	2006	Ohio	Wes	35.6861	80.2938	115.98	12654.9
NA	2006	Ohio	Wes	35.6861	107.058	142.745	11295
NA	2006	Ohio	Wes	35.6861	133.823	169.509	13566.2
NA	2006	Ohio	Wes	35.6861	160.588	196.274	15299.1
NA	2006	Ohio	Wes	0	0	0	12986.2
NA	2006	Ohio	Wes	178.431	0	178.431	15448.8
NA	2006	Ohio	Wes	35.6861	0	35.6861	12517.4
NA	2006	Ohio	Wes	35.6861	26.7646	62.4507	14133.5
NA	2006	Ohio	Wes	35.6861	53.5292	89.2153	10665.6
NA	2006	Ohio	Wes	35.6861	80.2938	115.98	16658.8
NA	2006	Ohio	Wes	35.6861	107.058	142.745	14676
NA	2006	Ohio	Wes	35.6861	133.823	169.509	15470.5
NA	2006	Ohio	Wes	35.6861	160.588	196.274	11071.3
NA	2006	Ohio	Wes	0	0	0	9588.59
NA	2006	Ohio	Wes	178.431	0	178.431	14594.7
NA	2006	Ohio	Wes	35.6861	0	35.6861	11839.5
NA	2006	Ohio	Wes	35.6861	26.7646	62.4507	13482.7
NA	2006	Ohio	Wes	35.6861	53.5292	89.2153	12939.6
NA	2006	Ohio	Wes	35.6861	80.2938	115.98	14685.5
NA	2006	Ohio	Wes	35.6861	107.058	142.745	15186.9
NA	2006	Ohio	Wes	35.6861	133.823	169.509	13715.4
NA	2006	Ohio	Wes	35.6861	160.588	196.274	15322.1
NA	2006	Ohio	Wes	0	0	0	8700.68
NA	2006	Ohio	Wes	178.431	0	178.431	15943.4
NA	2006	Ohio	Wes	35.6861	0	35.6861	12455
NA	2006	Ohio	Wes	35.6861	26.7646	62.4507	15118.1
NA	2006	Ohio	Wes	35.6861	53.5292	89.2153	15537.6
NA	2006	Ohio	Wes	35.6861	80.2938	115.98	15051.4
NA	2006	Ohio	Wes	35.6861	107.058	142.745	15925.5
NA	2006	Ohio	Wes	35.6861	133.823	169.509	15364.4
NA	2006	Ohio	Wes	35.6861	160.588	196.274	14636.9
NA	2006	Ohio	Woo	0	0	0	4100
NA	2006	Ohio	Woo	178.431	0	178.431	6540.48
NA	2006	Ohio	Woo	35.6861	0	35.6861	3758.84
NA	2006	Ohio	Woo	35.6861	26.7646	62.4507	5868.03
NA	2006	Ohio	Woo	35.6861	53.5292	89.2153	4425.66
NA	2006	Ohio	Woo	35.6861	80.2938	115.98	5160.89
NA	2006	Ohio	Woo	35.6861	107.058	142.745	6215.98
NA	2006	Ohio	Woo	35.6861	133.823	169.509	6288.75
NA	2006	Ohio	Woo	35.6861	160.588	196.274	6492.25
NA	2006	Ohio	Woo	0	0	0	4185.54
NA	2006	Ohio	Woo	178.431	0	178.431	6360.44
NA	2006	Ohio	Woo	35.6861	0	35.6861	4887.59
NA	2006	Ohio	Woo	35.6861	26.7646	62.4507	5533.81
NA	2006	Ohio	Woo	35.6861	53.5292	89.2153	4360.91
NA	2006	Ohio	Woo	35.6861	80.2938	115.98	5580.57
NA	2006	Ohio	Woo	35.6861	107.058	142.745	6330.81
NA	2006	Ohio	Woo	35.6861	133.823	169.509	7155.29
NA	2006	Ohio	Woo	35.6861	160.588	196.274	6758.17
NA	2006	Ohio	Woo	0	0	0	3807.14
NA	2006	Ohio	Woo	178.431	0	178.431	5986.4
NA	2006	Ohio	Woo	35.6861	0	35.6861	5579.26
NA	2006	Ohio	Woo	35.6861	26.7646	62.4507	6702.96
NA	2006	Ohio	Woo	35.6861	53.5292	89.2153	6172.57
NA	2006	Ohio	Woo	35.6861	80.2938	115.98	7128.51
NA	2006	Ohio	Woo	35.6861	107.058	142.745	6947.08
NA	2006	Ohio	Woo	35.6861	133.823	169.509	7523.04
NA	2006	Ohio	Woo	35.6861	160.588	196.274	7319.04
NA	2006	Ohio	Woo	0	0	0	4340.61
NA	2006	Ohio	Woo	178.431	0	178.431	7640.37
NA	2006	Ohio	Woo	35.6861	0	35.6861	5686.52
NA	2006	Ohio	Woo	35.6861	26.7646	62.4507	3754.28
NA	2006	Ohio	Woo	35.6861	53.5292	89.2153	4290.15
NA	2006	Ohio	Woo	35.6861	80.2938	115.98	5118.79
NA	2006	Ohio	Woo	35.6861	107.058	142.745	5332.12
NA	2006	Ohio	Woo	35.6861	133.823	169.509	6175.7
NA	2006	Ohio	Woo	35.6861	160.588	196.274	6030.31
NA	2006	Ohio	Woo	0	0	0	4100
NA	2006	Ohio	Woo	178.431	0	178.431	6540.48
NA	2006	Ohio	Woo	35.6861	0	35.6861	3758.84
NA	2006	Ohio	Woo	35.6861	26.7646	62.4507	5308.93
NA	2006	Ohio	Woo	35.6861	53.5292	89.2153	6165.17
NA	2006	Ohio	Woo	35.6861	80.2938	115.98	5635.9
NA	2006	Ohio	Woo	35.6861	107.058	142.745	7192.94
NA	2006	Ohio	Woo	35.6861	133.823	169.509	5807.76
NA	2006	Ohio	Woo	35.6861	160.588	196.274	6562.86
NA	2006	Ohio	Woo	0	0	0	4185.54
NA	2006	Ohio	Woo	178.431	0	178.431	6360.44
NA	2006	Ohio	Woo	35.6861	0	35.6861	4887.59
NA	2006	Ohio	Woo	35.6861	26.7646	62.4507	6363.57
NA	2006	Ohio	Woo	35.6861	53.5292	89.2153	4523.51
NA	2006	Ohio	Woo	35.6861	80.2938	115.98	5785.38
NA	2006	Ohio	Woo	35.6861	107.058	142.745	7176.85
NA	2006	Ohio	Woo	35.6861	133.823	169.509	6547.58
NA	2006	Ohio	Woo	35.6861	160.588	196.274	4979.73
NA	2006	Ohio	Woo	0	0	0	3807.14
NA	2006	Ohio	Woo	178.431	0	178.431	5986.4
NA	2006	Ohio	Woo	35.6861	0	35.6861	5579.26
NA	2006	Ohio	Woo	35.6861	26.7646	62.4507	6877.71
NA	2006	Ohio	Woo	35.6861	53.5292	89.2153	6327.49
NA	2006	Ohio	Woo	35.6861	80.2938	115.98	6591.02
NA	2006	Ohio	Woo	35.6861	107.058	142.745	7103.81
NA	2006	Ohio	Woo	35.6861	133.823	169.509	6374.37
NA	2006	Ohio	Woo	35.6861	160.588	196.274	7738.84
NA	2006	Ohio	Woo	0	0	0	4340.61
NA	2006	Ohio	Woo	178.431	0	178.431	7640.37
NA	2006	Ohio	Woo	35.6861	0	35.6861	5686.52
NA	2006	Ohio	Woo	35.6861	26.7646	62.4507	5126.62
NA	2006	Ohio	Woo	35.6861	53.5292	89.2153	4500.51
NA	2006	Ohio	Woo	35.6861	80.2938	115.98	4273.63
NA	2006	Ohio	Woo	35.6861	107.058	142.745	3961.14
NA	2006	Ohio	Woo	35.6861	133.823	169.509	6966.84
NA	2006	Ohio	Woo	35.6861	160.588	196.274	6806.33
NA	2007	Ohio	Nor	0	0	0	7923.97
NA	2007	Ohio	Nor	178.431	0	178.431	10888
NA	2007	Ohio	Nor	35.6861	0	35.6861	9643.04
NA	2007	Ohio	Nor	35.6861	26.7646	62.4507	9900.25
NA	2007	Ohio	Nor	35.6861	53.5292	89.2153	10765.8
NA	2007	Ohio	Nor	35.6861	80.2938	115.98	10673.4
NA	2007	Ohio	Nor	35.6861	107.058	142.745	11222.3
NA	2007	Ohio	Nor	35.6861	133.823	169.509	11296.6
NA	2007	Ohio	Nor	35.6861	160.588	196.274	11025.7
NA	2007	Ohio	Nor	0	0	0	7685.23
NA	2007	Ohio	Nor	178.431	0	178.431	10778.2
NA	2007	Ohio	Nor	35.6861	0	35.6861	8771.72
NA	2007	Ohio	Nor	35.6861	26.7646	62.4507	9008.86
NA	2007	Ohio	Nor	35.6861	53.5292	89.2153	10406.5
NA	2007	Ohio	Nor	35.6861	80.2938	115.98	9887.99
NA	2007	Ohio	Nor	35.6861	107.058	142.745	9738.06
NA	2007	Ohio	Nor	35.6861	133.823	169.509	10788.7
NA	2007	Ohio	Nor	35.6861	160.588	196.274	11078.8
NA	2007	Ohio	Nor	0	0	0	8872.77
NA	2007	Ohio	Nor	178.431	0	178.431	10766.2
NA	2007	Ohio	Nor	35.6861	0	35.6861	8165.31
NA	2007	Ohio	Nor	35.6861	26.7646	62.4507	9151.28
NA	2007	Ohio	Nor	35.6861	53.5292	89.2153	10293.1
NA	2007	Ohio	Nor	35.6861	80.2938	115.98	10099.6
NA	2007	Ohio	Nor	35.6861	107.058	142.745	10196.4
NA	2007	Ohio	Nor	35.6861	133.823	169.509	10530.8
NA	2007	Ohio	Nor	35.6861	160.588	196.274	10650.4
NA	2007	Ohio	Nor	0	0	0	7698.43
NA	2007	Ohio	Nor	178.431	0	178.431	10945.8
NA	2007	Ohio	Nor	35.6861	0	35.6861	9301.13
NA	2007	Ohio	Nor	35.6861	26.7646	62.4507	10106.8
NA	2007	Ohio	Nor	35.6861	53.5292	89.2153	10552.7
NA	2007	Ohio	Nor	35.6861	80.2938	115.98	10741.1
NA	2007	Ohio	Nor	35.6861	107.058	142.745	10529.1
NA	2007	Ohio	Nor	35.6861	133.823	169.509	10851
NA	2007	Ohio	Nor	35.6861	160.588	196.274	11280.9
NA	2007	Ohio	Nor	0	0	0	7923.97
NA	2007	Ohio	Nor	178.431	0	178.431	10888
NA	2007	Ohio	Nor	35.6861	0	35.6861	9643.04
NA	2007	Ohio	Nor	35.6861	26.7646	62.4507	10159.4
NA	2007	Ohio	Nor	35.6861	53.5292	89.2153	10381.4
NA	2007	Ohio	Nor	35.6861	80.2938	115.98	10510.2
NA	2007	Ohio	Nor	35.6861	107.058	142.745	10317.3
NA	2007	Ohio	Nor	35.6861	133.823	169.509	10599.1
NA	2007	Ohio	Nor	35.6861	160.588	196.274	10890.6
NA	2007	Ohio	Nor	0	0	0	7685.23
NA	2007	Ohio	Nor	178.431	0	178.431	10778.2
NA	2007	Ohio	Nor	35.6861	0	35.6861	8771.72
NA	2007	Ohio	Nor	35.6861	26.7646	62.4507	9838.32
NA	2007	Ohio	Nor	35.6861	53.5292	89.2153	10092.8
NA	2007	Ohio	Nor	35.6861	80.2938	115.98	9772.36
NA	2007	Ohio	Nor	35.6861	107.058	142.745	9653.03
NA	2007	Ohio	Nor	35.6861	133.823	169.509	10690
NA	2007	Ohio	Nor	35.6861	160.588	196.274	9591.32
NA	2007	Ohio	Nor	0	0	0	8872.77
NA	2007	Ohio	Nor	178.431	0	178.431	10766.2
NA	2007	Ohio	Nor	35.6861	0	35.6861	8165.31
NA	2007	Ohio	Nor	35.6861	26.7646	62.4507	9380.78
NA	2007	Ohio	Nor	35.6861	53.5292	89.2153	9842.75
NA	2007	Ohio	Nor	35.6861	80.2938	115.98	9765.18
NA	2007	Ohio	Nor	35.6861	107.058	142.745	10044.8
NA	2007	Ohio	Nor	35.6861	133.823	169.509	10209.3
NA	2007	Ohio	Nor	35.6861	160.588	196.274	9964.9
NA	2007	Ohio	Nor	0	0	0	7698.43
NA	2007	Ohio	Nor	178.431	0	178.431	10945.8
NA	2007	Ohio	Nor	35.6861	0	35.6861	9301.13
NA	2007	Ohio	Nor	35.6861	26.7646	62.4507	10062.9
NA	2007	Ohio	Nor	35.6861	53.5292	89.2153	10319.5
NA	2007	Ohio	Nor	35.6861	80.2938	115.98	10306.5
NA	2007	Ohio	Nor	35.6861	107.058	142.745	11483.5
NA	2007	Ohio	Nor	35.6861	133.823	169.509	10813.6
NA	2007	Ohio	Nor	35.6861	160.588	196.274	10774.9
NA	2007	Ohio	Wes	0	0	0	11101.6
NA	2007	Ohio	Wes	178.431	0	178.431	9457.37
NA	2007	Ohio	Wes	35.6861	0	35.6861	13587.2
NA	2007	Ohio	Wes	35.6861	26.7646	62.4507	11561.6
NA	2007	Ohio	Wes	35.6861	53.5292	89.2153	13634.9
NA	2007	Ohio	Wes	35.6861	80.2938	115.98	16106.3
NA	2007	Ohio	Wes	35.6861	107.058	142.745	14381
NA	2007	Ohio	Wes	35.6861	133.823	169.509	12536.4
NA	2007	Ohio	Wes	35.6861	160.588	196.274	11063
NA	2007	Ohio	Wes	0	0	0	13990.3
NA	2007	Ohio	Wes	178.431	0	178.431	8106.33
NA	2007	Ohio	Wes	35.6861	0	35.6861	9698.61
NA	2007	Ohio	Wes	35.6861	26.7646	62.4507	8148.05
NA	2007	Ohio	Wes	35.6861	53.5292	89.2153	11244.5
NA	2007	Ohio	Wes	35.6861	80.2938	115.98	9862.53
NA	2007	Ohio	Wes	35.6861	107.058	142.745	12807.2
NA	2007	Ohio	Wes	35.6861	133.823	169.509	15597.4
NA	2007	Ohio	Wes	35.6861	160.588	196.274	9433.8
NA	2007	Ohio	Wes	0	0	0	6152.2
NA	2007	Ohio	Wes	178.431	0	178.431	15390.3
NA	2007	Ohio	Wes	35.6861	0	35.6861	13973.6
NA	2007	Ohio	Wes	35.6861	26.7646	62.4507	13870.1
NA	2007	Ohio	Wes	35.6861	53.5292	89.2153	8068.75
NA	2007	Ohio	Wes	35.6861	80.2938	115.98	12958.4
NA	2007	Ohio	Wes	35.6861	107.058	142.745	13182.6
NA	2007	Ohio	Wes	35.6861	133.823	169.509	13296.3
NA	2007	Ohio	Wes	35.6861	160.588	196.274	9553.74
NA	2007	Ohio	Wes	0	0	0	9609.92
NA	2007	Ohio	Wes	178.431	0	178.431	12439.4
NA	2007	Ohio	Wes	35.6861	0	35.6861	12461.4
NA	2007	Ohio	Wes	35.6861	26.7646	62.4507	12984.3
NA	2007	Ohio	Wes	35.6861	53.5292	89.2153	10556.2
NA	2007	Ohio	Wes	35.6861	80.2938	115.98	13453
NA	2007	Ohio	Wes	35.6861	107.058	142.745	9902.45
NA	2007	Ohio	Wes	35.6861	133.823	169.509	13163.8
NA	2007	Ohio	Wes	35.6861	160.588	196.274	12874.5
NA	2007	Ohio	Wes	0	0	0	11101.6
NA	2007	Ohio	Wes	178.431	0	178.431	9457.37
NA	2007	Ohio	Wes	35.6861	0	35.6861	13587.2
NA	2007	Ohio	Wes	35.6861	26.7646	62.4507	13184.1
NA	2007	Ohio	Wes	35.6861	53.5292	89.2153	14088.2
NA	2007	Ohio	Wes	35.6861	80.2938	115.98	16375.3
NA	2007	Ohio	Wes	35.6861	107.058	142.745	11515.9
NA	2007	Ohio	Wes	35.6861	133.823	169.509	10102.3
NA	2007	Ohio	Wes	35.6861	160.588	196.274	14539.6
NA	2007	Ohio	Wes	0	0	0	13990.3
NA	2007	Ohio	Wes	178.431	0	178.431	8106.33
NA	2007	Ohio	Wes	35.6861	0	35.6861	9698.61
NA	2007	Ohio	Wes	35.6861	26.7646	62.4507	16071.7
NA	2007	Ohio	Wes	35.6861	53.5292	89.2153	10749.4
NA	2007	Ohio	Wes	35.6861	80.2938	115.98	13507
NA	2007	Ohio	Wes	35.6861	107.058	142.745	14720.1
NA	2007	Ohio	Wes	35.6861	133.823	169.509	8049.09
NA	2007	Ohio	Wes	35.6861	160.588	196.274	15047.5
NA	2007	Ohio	Wes	0	0	0	6152.2
NA	2007	Ohio	Wes	178.431	0	178.431	15390.3
NA	2007	Ohio	Wes	35.6861	0	35.6861	13973.6
NA	2007	Ohio	Wes	35.6861	26.7646	62.4507	11346.7
NA	2007	Ohio	Wes	35.6861	53.5292	89.2153	7550.65
NA	2007	Ohio	Wes	35.6861	80.2938	115.98	11384.5
NA	2007	Ohio	Wes	35.6861	107.058	142.745	12556.9
NA	2007	Ohio	Wes	35.6861	133.823	169.509	9720.64
NA	2007	Ohio	Wes	35.6861	160.588	196.274	13860.4
NA	2007	Ohio	Wes	0	0	0	9609.92
NA	2007	Ohio	Wes	178.431	0	178.431	12439.4
NA	2007	Ohio	Wes	35.6861	0	35.6861	12461.4
NA	2007	Ohio	Wes	35.6861	26.7646	62.4507	12812.2
NA	2007	Ohio	Wes	35.6861	53.5292	89.2153	9760.86
NA	2007	Ohio	Wes	35.6861	80.2938	115.98	10183.5
NA	2007	Ohio	Wes	35.6861	107.058	142.745	11177.5
NA	2007	Ohio	Wes	35.6861	133.823	169.509	11740.1
NA	2007	Ohio	Wes	35.6861	160.588	196.274	12945.1
NA	2007	Ohio	Woo	0	0	0	5413.54
NA	2007	Ohio	Woo	178.431	0	178.431	12454.8
NA	2007	Ohio	Woo	35.6861	0	35.6861	7421.36
NA	2007	Ohio	Woo	35.6861	26.7646	62.4507	11376.3
NA	2007	Ohio	Woo	35.6861	53.5292	89.2153	11620.9
NA	2007	Ohio	Woo	35.6861	80.2938	115.98	11855.3
NA	2007	Ohio	Woo	35.6861	107.058	142.745	12908.6
NA	2007	Ohio	Woo	35.6861	133.823	169.509	13394.7
NA	2007	Ohio	Woo	35.6861	160.588	196.274	12531.7
NA	2007	Ohio	Woo	0	0	0	3251.53
NA	2007	Ohio	Woo	178.431	0	178.431	13191.3
NA	2007	Ohio	Woo	35.6861	0	35.6861	7348.52
NA	2007	Ohio	Woo	35.6861	26.7646	62.4507	9728.88
NA	2007	Ohio	Woo	35.6861	53.5292	89.2153	7864.01
NA	2007	Ohio	Woo	35.6861	80.2938	115.98	11526.7
NA	2007	Ohio	Woo	35.6861	107.058	142.745	11118.4
NA	2007	Ohio	Woo	35.6861	133.823	169.509	11247.7
NA	2007	Ohio	Woo	35.6861	160.588	196.274	13662.4
NA	2007	Ohio	Woo	0	0	0	6468.63
NA	2007	Ohio	Woo	178.431	0	178.431	13360
NA	2007	Ohio	Woo	35.6861	0	35.6861	5689.11
NA	2007	Ohio	Woo	35.6861	26.7646	62.4507	9806.51
NA	2007	Ohio	Woo	35.6861	53.5292	89.2153	10275.5
NA	2007	Ohio	Woo	35.6861	80.2938	115.98	10396
NA	2007	Ohio	Woo	35.6861	107.058	142.745	11292
NA	2007	Ohio	Woo	35.6861	133.823	169.509	12141.3
NA	2007	Ohio	Woo	35.6861	160.588	196.274	12501.9
NA	2007	Ohio	Woo	0	0	0	5599.36
NA	2007	Ohio	Woo	178.431	0	178.431	12828.8
NA	2007	Ohio	Woo	35.6861	0	35.6861	6955.42
NA	2007	Ohio	Woo	35.6861	26.7646	62.4507	7959.81
NA	2007	Ohio	Woo	35.6861	53.5292	89.2153	10660.4
NA	2007	Ohio	Woo	35.6861	80.2938	115.98	10493.4
NA	2007	Ohio	Woo	35.6861	107.058	142.745	12299.4
NA	2007	Ohio	Woo	35.6861	133.823	169.509	13175.1
NA	2007	Ohio	Woo	35.6861	160.588	196.274	13499.4
NA	2007	Ohio	Woo	0	0	0	5413.54
NA	2007	Ohio	Woo	178.431	0	178.431	12454.8
NA	2007	Ohio	Woo	35.6861	0	35.6861	7421.36
NA	2007	Ohio	Woo	35.6861	26.7646	62.4507	11857.6
NA	2007	Ohio	Woo	35.6861	53.5292	89.2153	8605.33
NA	2007	Ohio	Woo	35.6861	80.2938	115.98	11141.5
NA	2007	Ohio	Woo	35.6861	107.058	142.745	12563.2
NA	2007	Ohio	Woo	35.6861	133.823	169.509	12438.3
NA	2007	Ohio	Woo	35.6861	160.588	196.274	12279.2
NA	2007	Ohio	Woo	0	0	0	3251.53
NA	2007	Ohio	Woo	178.431	0	178.431	13191.3
NA	2007	Ohio	Woo	35.6861	0	35.6861	7348.52
NA	2007	Ohio	Woo	35.6861	26.7646	62.4507	10704.9
NA	2007	Ohio	Woo	35.6861	53.5292	89.2153	10138.3
NA	2007	Ohio	Woo	35.6861	80.2938	115.98	10867.1
NA	2007	Ohio	Woo	35.6861	107.058	142.745	8883.34
NA	2007	Ohio	Woo	35.6861	133.823	169.509	12672.9
NA	2007	Ohio	Woo	35.6861	160.588	196.274	10392.4
NA	2007	Ohio	Woo	0	0	0	6468.63
NA	2007	Ohio	Woo	178.431	0	178.431	13360
NA	2007	Ohio	Woo	35.6861	0	35.6861	5689.11
NA	2007	Ohio	Woo	35.6861	26.7646	62.4507	8042.08
NA	2007	Ohio	Woo	35.6861	53.5292	89.2153	9808.4
NA	2007	Ohio	Woo	35.6861	80.2938	115.98	10026.4
NA	2007	Ohio	Woo	35.6861	107.058	142.745	11487.1
NA	2007	Ohio	Woo	35.6861	133.823	169.509	11549.5
NA	2007	Ohio	Woo	35.6861	160.588	196.274	11580.7
NA	2007	Ohio	Woo	0	0	0	5599.36
NA	2007	Ohio	Woo	178.431	0	178.431	12828.8
NA	2007	Ohio	Woo	35.6861	0	35.6861	6955.42
NA	2007	Ohio	Woo	35.6861	26.7646	62.4507	8782.24
NA	2007	Ohio	Woo	35.6861	53.5292	89.2153	10244.3
NA	2007	Ohio	Woo	35.6861	80.2938	115.98	12845.8
NA	2007	Ohio	Woo	35.6861	107.058	142.745	11399.2
NA	2007	Ohio	Woo	35.6861	133.823	169.509	12626.4
NA	2007	Ohio	Woo	35.6861	160.588	196.274	10822.4
NA	2008	Ohio	Wes	0	0	0	7613.04
NA	2008	Ohio	Wes	178.431	0	178.431	16180.2
NA	2008	Ohio	Wes	35.6861	0	35.6861	9178.85
NA	2008	Ohio	Wes	35.6861	26.7646	62.4507	9746.83
NA	2008	Ohio	Wes	35.6861	53.5292	89.2153	12532.8
NA	2008	Ohio	Wes	35.6861	80.2938	115.98	13887.5
NA	2008	Ohio	Wes	35.6861	107.058	142.745	11629
NA	2008	Ohio	Wes	35.6861	133.823	169.509	11372.7
NA	2008	Ohio	Wes	35.6861	160.588	196.274	12232.7
NA	2008	Ohio	Wes	0	0	0	2859.23
NA	2008	Ohio	Wes	178.431	0	178.431	10202.7
NA	2008	Ohio	Wes	35.6861	0	35.6861	6458.82
NA	2008	Ohio	Wes	35.6861	26.7646	62.4507	6733.85
NA	2008	Ohio	Wes	35.6861	53.5292	89.2153	10035.1
NA	2008	Ohio	Wes	35.6861	80.2938	115.98	10147.8
NA	2008	Ohio	Wes	35.6861	107.058	142.745	10657.2
NA	2008	Ohio	Wes	35.6861	133.823	169.509	11836.3
NA	2008	Ohio	Wes	35.6861	160.588	196.274	8171.8
NA	2008	Ohio	Wes	0	0	0	5861.91
NA	2008	Ohio	Wes	178.431	0	178.431	10479.5
NA	2008	Ohio	Wes	35.6861	0	35.6861	7570.17
NA	2008	Ohio	Wes	35.6861	26.7646	62.4507	8877.78
NA	2008	Ohio	Wes	35.6861	53.5292	89.2153	10296.4
NA	2008	Ohio	Wes	35.6861	80.2938	115.98	9374.59
NA	2008	Ohio	Wes	35.6861	107.058	142.745	9820.75
NA	2008	Ohio	Wes	35.6861	133.823	169.509	11515.7
NA	2008	Ohio	Wes	35.6861	160.588	196.274	10760.7
NA	2008	Ohio	Wes	0	0	0	6588.98
NA	2008	Ohio	Wes	178.431	0	178.431	13330.2
NA	2008	Ohio	Wes	35.6861	0	35.6861	8325.7
NA	2008	Ohio	Wes	35.6861	26.7646	62.4507	11822.3
NA	2008	Ohio	Wes	35.6861	53.5292	89.2153	13539.3
NA	2008	Ohio	Wes	35.6861	80.2938	115.98	13440.8
NA	2008	Ohio	Wes	35.6861	107.058	142.745	12357.6
NA	2008	Ohio	Wes	35.6861	133.823	169.509	13686.3
NA	2008	Ohio	Wes	35.6861	160.588	196.274	13031.7
NA	2008	Ohio	Wes	0	0	0	7613.04
NA	2008	Ohio	Wes	178.431	0	178.431	16180.2
NA	2008	Ohio	Wes	35.6861	0	35.6861	9178.85
NA	2008	Ohio	Wes	35.6861	26.7646	62.4507	11124.5
NA	2008	Ohio	Wes	35.6861	53.5292	89.2153	11147.7
NA	2008	Ohio	Wes	35.6861	80.2938	115.98	14206.5
NA	2008	Ohio	Wes	35.6861	107.058	142.745	12671.3
NA	2008	Ohio	Wes	35.6861	133.823	169.509	12214
NA	2008	Ohio	Wes	35.6861	160.588	196.274	14048.5
NA	2008	Ohio	Wes	0	0	0	2859.23
NA	2008	Ohio	Wes	178.431	0	178.431	10202.7
NA	2008	Ohio	Wes	35.6861	0	35.6861	6458.82
NA	2008	Ohio	Wes	35.6861	26.7646	62.4507	9367.92
NA	2008	Ohio	Wes	35.6861	53.5292	89.2153	8974.12
NA	2008	Ohio	Wes	35.6861	80.2938	115.98	10611.1
NA	2008	Ohio	Wes	35.6861	107.058	142.745	10482.3
NA	2008	Ohio	Wes	35.6861	133.823	169.509	11805.1
NA	2008	Ohio	Wes	35.6861	160.588	196.274	9417.67
NA	2008	Ohio	Wes	0	0	0	5861.91
NA	2008	Ohio	Wes	178.431	0	178.431	10479.5
NA	2008	Ohio	Wes	35.6861	0	35.6861	7570.17
NA	2008	Ohio	Wes	35.6861	26.7646	62.4507	8707.86
NA	2008	Ohio	Wes	35.6861	53.5292	89.2153	10294
NA	2008	Ohio	Wes	35.6861	80.2938	115.98	9575.21
NA	2008	Ohio	Wes	35.6861	107.058	142.745	9693.03
NA	2008	Ohio	Wes	35.6861	133.823	169.509	6325
NA	2008	Ohio	Wes	35.6861	160.588	196.274	10254.1
NA	2008	Ohio	Wes	0	0	0	6588.98
NA	2008	Ohio	Wes	178.431	0	178.431	13330.2
NA	2008	Ohio	Wes	35.6861	0	35.6861	8325.7
NA	2008	Ohio	Wes	35.6861	26.7646	62.4507	11685.5
NA	2008	Ohio	Wes	35.6861	53.5292	89.2153	11597.3
NA	2008	Ohio	Wes	35.6861	80.2938	115.98	12218.2
NA	2008	Ohio	Wes	35.6861	107.058	142.745	12773.6
NA	2008	Ohio	Wes	35.6861	133.823	169.509	12062.1
NA	2008	Ohio	Wes	35.6861	160.588	196.274	13631.3
NA	2008	Ohio	Woo	0	0	0	6001.12
NA	2008	Ohio	Woo	178.431	0	178.431	10908.7
NA	2008	Ohio	Woo	35.6861	0	35.6861	7062.42
NA	2008	Ohio	Woo	35.6861	26.7646	62.4507	8877.37
NA	2008	Ohio	Woo	35.6861	53.5292	89.2153	8949.94
NA	2008	Ohio	Woo	35.6861	80.2938	115.98	9940.48
NA	2008	Ohio	Woo	35.6861	107.058	142.745	9162.55
NA	2008	Ohio	Woo	35.6861	133.823	169.509	9955.24
NA	2008	Ohio	Woo	35.6861	160.588	196.274	10647.4
NA	2008	Ohio	Woo	0	0	0	6096.62
NA	2008	Ohio	Woo	178.431	0	178.431	11060
NA	2008	Ohio	Woo	35.6861	0	35.6861	7673.68
NA	2008	Ohio	Woo	35.6861	26.7646	62.4507	8425.74
NA	2008	Ohio	Woo	35.6861	53.5292	89.2153	9679.51
NA	2008	Ohio	Woo	35.6861	80.2938	115.98	9452.63
NA	2008	Ohio	Woo	35.6861	107.058	142.745	9514.2
NA	2008	Ohio	Woo	35.6861	133.823	169.509	10630.3
NA	2008	Ohio	Woo	35.6861	160.588	196.274	10458.5
NA	2008	Ohio	Woo	0	0	0	7292.02
NA	2008	Ohio	Woo	178.431	0	178.431	11332.2
NA	2008	Ohio	Woo	35.6861	0	35.6861	8450.37
NA	2008	Ohio	Woo	35.6861	26.7646	62.4507	8814.9
NA	2008	Ohio	Woo	35.6861	53.5292	89.2153	10139.1
NA	2008	Ohio	Woo	35.6861	80.2938	115.98	10790.9
NA	2008	Ohio	Woo	35.6861	107.058	142.745	9441.14
NA	2008	Ohio	Woo	35.6861	133.823	169.509	10926.4
NA	2008	Ohio	Woo	35.6861	160.588	196.274	11188.2
NA	2008	Ohio	Woo	0	0	0	6090.52
NA	2008	Ohio	Woo	178.431	0	178.431	11189.4
NA	2008	Ohio	Woo	35.6861	0	35.6861	6857
NA	2008	Ohio	Woo	35.6861	26.7646	62.4507	7335.25
NA	2008	Ohio	Woo	35.6861	53.5292	89.2153	5796.26
NA	2008	Ohio	Woo	35.6861	80.2938	115.98	9151.55
NA	2008	Ohio	Woo	35.6861	107.058	142.745	9246.9
NA	2008	Ohio	Woo	35.6861	133.823	169.509	11477.8
NA	2008	Ohio	Woo	35.6861	160.588	196.274	10557.4
NA	2008	Ohio	Woo	0	0	0	6001.12
NA	2008	Ohio	Woo	178.431	0	178.431	10908.7
NA	2008	Ohio	Woo	35.6861	0	35.6861	7062.42
NA	2008	Ohio	Woo	35.6861	26.7646	62.4507	8709.76
NA	2008	Ohio	Woo	35.6861	53.5292	89.2153	9095.44
NA	2008	Ohio	Woo	35.6861	80.2938	115.98	10003.6
NA	2008	Ohio	Woo	35.6861	107.058	142.745	10270.8
NA	2008	Ohio	Woo	35.6861	133.823	169.509	11208.3
NA	2008	Ohio	Woo	35.6861	160.588	196.274	10103.5
NA	2008	Ohio	Woo	0	0	0	6096.62
NA	2008	Ohio	Woo	178.431	0	178.431	11060
NA	2008	Ohio	Woo	35.6861	0	35.6861	7673.68
NA	2008	Ohio	Woo	35.6861	26.7646	62.4507	8447.21
NA	2008	Ohio	Woo	35.6861	53.5292	89.2153	8739.81
NA	2008	Ohio	Woo	35.6861	80.2938	115.98	10420.2
NA	2008	Ohio	Woo	35.6861	107.058	142.745	9991.62
NA	2008	Ohio	Woo	35.6861	133.823	169.509	10634
NA	2008	Ohio	Woo	35.6861	160.588	196.274	10491.3
NA	2008	Ohio	Woo	0	0	0	7292.02
NA	2008	Ohio	Woo	178.431	0	178.431	11332.2
NA	2008	Ohio	Woo	35.6861	0	35.6861	8450.37
NA	2008	Ohio	Woo	35.6861	26.7646	62.4507	8801.79
NA	2008	Ohio	Woo	35.6861	53.5292	89.2153	10464.6
NA	2008	Ohio	Woo	35.6861	80.2938	115.98	10956.7
NA	2008	Ohio	Woo	35.6861	107.058	142.745	11253.8
NA	2008	Ohio	Woo	35.6861	133.823	169.509	11766.3
NA	2008	Ohio	Woo	35.6861	160.588	196.274	10287.6
NA	2008	Ohio	Woo	0	0	0	6090.52
NA	2008	Ohio	Woo	178.431	0	178.431	11189.4
NA	2008	Ohio	Woo	35.6861	0	35.6861	6857
NA	2008	Ohio	Woo	35.6861	26.7646	62.4507	7384.36
NA	2008	Ohio	Woo	35.6861	53.5292	89.2153	8263.96
NA	2008	Ohio	Woo	35.6861	80.2938	115.98	8532.69
NA	2008	Ohio	Woo	35.6861	107.058	142.745	10239.4
NA	2008	Ohio	Woo	35.6861	133.823	169.509	11329.4
NA	2008	Ohio	Woo	35.6861	160.588	196.274	7542.14
NA	2009	Ohio	Nor	0	0	0	6412.31
NA	2009	Ohio	Nor	178.431	0	178.431	11317.8
NA	2009	Ohio	Nor	35.6861	0	35.6861	8884.2
NA	2009	Ohio	Nor	35.6861	26.7646	62.4507	10116
NA	2009	Ohio	Nor	35.6861	53.5292	89.2153	10780
NA	2009	Ohio	Nor	35.6861	80.2938	115.98	11279.2
NA	2009	Ohio	Nor	35.6861	107.058	142.745	12263.8
NA	2009	Ohio	Nor	35.6861	133.823	169.509	12337.5
NA	2009	Ohio	Nor	35.6861	160.588	196.274	12446.8
NA	2009	Ohio	Nor	0	0	0	6088.53
NA	2009	Ohio	Nor	178.431	0	178.431	12073.8
NA	2009	Ohio	Nor	35.6861	0	35.6861	9452.05
NA	2009	Ohio	Nor	35.6861	26.7646	62.4507	10001
NA	2009	Ohio	Nor	35.6861	53.5292	89.2153	11014.7
NA	2009	Ohio	Nor	35.6861	80.2938	115.98	11379
NA	2009	Ohio	Nor	35.6861	107.058	142.745	11446.5
NA	2009	Ohio	Nor	35.6861	133.823	169.509	11916.7
NA	2009	Ohio	Nor	35.6861	160.588	196.274	11788.6
NA	2009	Ohio	Nor	0	0	0	6647.35
NA	2009	Ohio	Nor	178.431	0	178.431	10963.8
NA	2009	Ohio	Nor	35.6861	0	35.6861	8130.73
NA	2009	Ohio	Nor	35.6861	26.7646	62.4507	8600.85
NA	2009	Ohio	Nor	35.6861	53.5292	89.2153	8999.91
NA	2009	Ohio	Nor	35.6861	80.2938	115.98	4727.59
NA	2009	Ohio	Nor	35.6861	107.058	142.745	9551.72
NA	2009	Ohio	Nor	35.6861	133.823	169.509	10694.9
NA	2009	Ohio	Nor	35.6861	160.588	196.274	11468.6
NA	2009	Ohio	Nor	0	0	0	6594.25
NA	2009	Ohio	Nor	178.431	0	178.431	11159.3
NA	2009	Ohio	Nor	35.6861	0	35.6861	7887.24
NA	2009	Ohio	Nor	35.6861	26.7646	62.4507	9735.45
NA	2009	Ohio	Nor	35.6861	53.5292	89.2153	10366.2
NA	2009	Ohio	Nor	35.6861	80.2938	115.98	11024.2
NA	2009	Ohio	Nor	35.6861	107.058	142.745	11842.3
NA	2009	Ohio	Nor	35.6861	133.823	169.509	11681.8
NA	2009	Ohio	Nor	35.6861	160.588	196.274	11708.5
NA	2009	Ohio	Nor	0	0	0	6412.31
NA	2009	Ohio	Nor	178.431	0	178.431	11317.8
NA	2009	Ohio	Nor	35.6861	0	35.6861	8884.2
NA	2009	Ohio	Nor	35.6861	26.7646	62.4507	10739.9
NA	2009	Ohio	Nor	35.6861	53.5292	89.2153	10299.4
NA	2009	Ohio	Nor	35.6861	80.2938	115.98	10038.5
NA	2009	Ohio	Nor	35.6861	107.058	142.745	11747.1
NA	2009	Ohio	Nor	35.6861	133.823	169.509	12037.3
NA	2009	Ohio	Nor	35.6861	160.588	196.274	10968.6
NA	2009	Ohio	Nor	0	0	0	6088.53
NA	2009	Ohio	Nor	178.431	0	178.431	12073.8
NA	2009	Ohio	Nor	35.6861	0	35.6861	9452.05
NA	2009	Ohio	Nor	35.6861	26.7646	62.4507	10273.1
NA	2009	Ohio	Nor	35.6861	53.5292	89.2153	10454.5
NA	2009	Ohio	Nor	35.6861	80.2938	115.98	10465.9
NA	2009	Ohio	Nor	35.6861	107.058	142.745	10937.1
NA	2009	Ohio	Nor	35.6861	133.823	169.509	11067.2
NA	2009	Ohio	Nor	35.6861	160.588	196.274	10614.6
NA	2009	Ohio	Nor	0	0	0	6647.35
NA	2009	Ohio	Nor	178.431	0	178.431	10963.8
NA	2009	Ohio	Nor	35.6861	0	35.6861	8130.73
NA	2009	Ohio	Nor	35.6861	26.7646	62.4507	8945.15
NA	2009	Ohio	Nor	35.6861	53.5292	89.2153	9562.78
NA	2009	Ohio	Nor	35.6861	80.2938	115.98	9599.75
NA	2009	Ohio	Nor	35.6861	107.058	142.745	10463.4
NA	2009	Ohio	Nor	35.6861	133.823	169.509	10340.5
NA	2009	Ohio	Nor	35.6861	160.588	196.274	10674.3
NA	2009	Ohio	Nor	0	0	0	6594.25
NA	2009	Ohio	Nor	178.431	0	178.431	11159.3
NA	2009	Ohio	Nor	35.6861	0	35.6861	7887.24
NA	2009	Ohio	Nor	35.6861	26.7646	62.4507	10922
NA	2009	Ohio	Nor	35.6861	53.5292	89.2153	10306.3
NA	2009	Ohio	Nor	35.6861	80.2938	115.98	11236.5
NA	2009	Ohio	Nor	35.6861	107.058	142.745	11460.6
NA	2009	Ohio	Nor	35.6861	133.823	169.509	10862.1
NA	2009	Ohio	Nor	35.6861	160.588	196.274	11543
NA	2009	Ohio	Wes	0	0	0	6790.73
NA	2009	Ohio	Wes	178.431	0	178.431	14588.3
NA	2009	Ohio	Wes	35.6861	0	35.6861	8530.64
NA	2009	Ohio	Wes	35.6861	26.7646	62.4507	15423.3
NA	2009	Ohio	Wes	35.6861	53.5292	89.2153	12878.9
NA	2009	Ohio	Wes	35.6861	80.2938	115.98	13905.7
NA	2009	Ohio	Wes	35.6861	107.058	142.745	15137.1
NA	2009	Ohio	Wes	35.6861	133.823	169.509	17432.4
NA	2009	Ohio	Wes	35.6861	160.588	196.274	14584.2
NA	2009	Ohio	Wes	0	0	0	8666.03
NA	2009	Ohio	Wes	178.431	0	178.431	13389.5
NA	2009	Ohio	Wes	35.6861	0	35.6861	12136.3
NA	2009	Ohio	Wes	35.6861	26.7646	62.4507	15039
NA	2009	Ohio	Wes	35.6861	53.5292	89.2153	14848.5
NA	2009	Ohio	Wes	35.6861	80.2938	115.98	16560.6
NA	2009	Ohio	Wes	35.6861	107.058	142.745	15813.5
NA	2009	Ohio	Wes	35.6861	133.823	169.509	15081.5
NA	2009	Ohio	Wes	35.6861	160.588	196.274	14820.1
NA	2009	Ohio	Wes	0	0	0	5696.35
NA	2009	Ohio	Wes	178.431	0	178.431	13744
NA	2009	Ohio	Wes	35.6861	0	35.6861	11470.4
NA	2009	Ohio	Wes	35.6861	26.7646	62.4507	10682.9
NA	2009	Ohio	Wes	35.6861	53.5292	89.2153	11850.1
NA	2009	Ohio	Wes	35.6861	80.2938	115.98	15430.6
NA	2009	Ohio	Wes	35.6861	107.058	142.745	14048.5
NA	2009	Ohio	Wes	35.6861	133.823	169.509	17596.5
NA	2009	Ohio	Wes	35.6861	160.588	196.274	17464
NA	2009	Ohio	Wes	0	0	0	8722.9
NA	2009	Ohio	Wes	178.431	0	178.431	12335.7
NA	2009	Ohio	Wes	35.6861	0	35.6861	8531.74
NA	2009	Ohio	Wes	35.6861	26.7646	62.4507	14850.8
NA	2009	Ohio	Wes	35.6861	53.5292	89.2153	11677.9
NA	2009	Ohio	Wes	35.6861	80.2938	115.98	15658.1
NA	2009	Ohio	Wes	35.6861	107.058	142.745	13708.3
NA	2009	Ohio	Wes	35.6861	133.823	169.509	16174.2
NA	2009	Ohio	Wes	35.6861	160.588	196.274	15896.7
NA	2009	Ohio	Wes	0	0	0	6790.73
NA	2009	Ohio	Wes	178.431	0	178.431	14588.3
NA	2009	Ohio	Wes	35.6861	0	35.6861	8530.64
NA	2009	Ohio	Wes	35.6861	26.7646	62.4507	13009.5
NA	2009	Ohio	Wes	35.6861	53.5292	89.2153	11187.8
NA	2009	Ohio	Wes	35.6861	80.2938	115.98	12060.2
NA	2009	Ohio	Wes	35.6861	107.058	142.745	14626.1
NA	2009	Ohio	Wes	35.6861	133.823	169.509	14566.2
NA	2009	Ohio	Wes	35.6861	160.588	196.274	15690.2
NA	2009	Ohio	Wes	0	0	0	8666.03
NA	2009	Ohio	Wes	178.431	0	178.431	13389.5
NA	2009	Ohio	Wes	35.6861	0	35.6861	12136.3
NA	2009	Ohio	Wes	35.6861	26.7646	62.4507	10983.7
NA	2009	Ohio	Wes	35.6861	53.5292	89.2153	15010
NA	2009	Ohio	Wes	35.6861	80.2938	115.98	14143.1
NA	2009	Ohio	Wes	35.6861	107.058	142.745	14513.9
NA	2009	Ohio	Wes	35.6861	133.823	169.509	10657.8
NA	2009	Ohio	Wes	35.6861	160.588	196.274	13277.6
NA	2009	Ohio	Wes	0	0	0	5696.35
NA	2009	Ohio	Wes	178.431	0	178.431	13744
NA	2009	Ohio	Wes	35.6861	0	35.6861	11470.4
NA	2009	Ohio	Wes	35.6861	26.7646	62.4507	13845.6
NA	2009	Ohio	Wes	35.6861	53.5292	89.2153	11444.4
NA	2009	Ohio	Wes	35.6861	80.2938	115.98	13184.2
NA	2009	Ohio	Wes	35.6861	107.058	142.745	13837.8
NA	2009	Ohio	Wes	35.6861	133.823	169.509	14575.7
NA	2009	Ohio	Wes	35.6861	160.588	196.274	14271.8
NA	2009	Ohio	Wes	0	0	0	8722.9
NA	2009	Ohio	Wes	178.431	0	178.431	12335.7
NA	2009	Ohio	Wes	35.6861	0	35.6861	8531.74
NA	2009	Ohio	Wes	35.6861	26.7646	62.4507	12856.1
NA	2009	Ohio	Wes	35.6861	53.5292	89.2153	12070.6
NA	2009	Ohio	Wes	35.6861	80.2938	115.98	12034.1
NA	2009	Ohio	Wes	35.6861	107.058	142.745	14224
NA	2009	Ohio	Wes	35.6861	133.823	169.509	15287.6
NA	2009	Ohio	Wes	35.6861	160.588	196.274	11977.3
NA	2009	Ohio	Woo	0	0	0	8052.13
NA	2009	Ohio	Woo	178.431	0	178.431	14137
NA	2009	Ohio	Woo	35.6861	0	35.6861	11243.5
NA	2009	Ohio	Woo	35.6861	26.7646	62.4507	13068.4
NA	2009	Ohio	Woo	35.6861	53.5292	89.2153	12285.4
NA	2009	Ohio	Woo	35.6861	80.2938	115.98	14114.4
NA	2009	Ohio	Woo	35.6861	107.058	142.745	14225.2
NA	2009	Ohio	Woo	35.6861	133.823	169.509	14106.2
NA	2009	Ohio	Woo	35.6861	160.588	196.274	15101.1
NA	2009	Ohio	Woo	0	0	0	9265.23
NA	2009	Ohio	Woo	178.431	0	178.431	14606
NA	2009	Ohio	Woo	35.6861	0	35.6861	11459.2
NA	2009	Ohio	Woo	35.6861	26.7646	62.4507	13307.2
NA	2009	Ohio	Woo	35.6861	53.5292	89.2153	14102.1
NA	2009	Ohio	Woo	35.6861	80.2938	115.98	14148.8
NA	2009	Ohio	Woo	35.6861	107.058	142.745	12290.5
NA	2009	Ohio	Woo	35.6861	133.823	169.509	11789.9
NA	2009	Ohio	Woo	35.6861	160.588	196.274	13685.8
NA	2009	Ohio	Woo	0	0	0	9516.7
NA	2009	Ohio	Woo	178.431	0	178.431	13908.5
NA	2009	Ohio	Woo	35.6861	0	35.6861	11620.8
NA	2009	Ohio	Woo	35.6861	26.7646	62.4507	12152.2
NA	2009	Ohio	Woo	35.6861	53.5292	89.2153	13186.6
NA	2009	Ohio	Woo	35.6861	80.2938	115.98	12452.3
NA	2009	Ohio	Woo	35.6861	107.058	142.745	12408.2
NA	2009	Ohio	Woo	35.6861	133.823	169.509	13863.3
NA	2009	Ohio	Woo	35.6861	160.588	196.274	15753.8
NA	2009	Ohio	Woo	0	0	0	10252.9
NA	2009	Ohio	Woo	178.431	0	178.431	14422.7
NA	2009	Ohio	Woo	35.6861	0	35.6861	11332.9
NA	2009	Ohio	Woo	35.6861	26.7646	62.4507	15393.4
NA	2009	Ohio	Woo	35.6861	53.5292	89.2153	13293.2
NA	2009	Ohio	Woo	35.6861	80.2938	115.98	15150.9
NA	2009	Ohio	Woo	35.6861	107.058	142.745	14862.8
NA	2009	Ohio	Woo	35.6861	133.823	169.509	15873.4
NA	2009	Ohio	Woo	35.6861	160.588	196.274	14143.6
NA	2009	Ohio	Woo	0	0	0	8052.13
NA	2009	Ohio	Woo	178.431	0	178.431	14137
NA	2009	Ohio	Woo	35.6861	0	35.6861	11243.5
NA	2009	Ohio	Woo	35.6861	26.7646	62.4507	13405
NA	2009	Ohio	Woo	35.6861	53.5292	89.2153	12431.6
NA	2009	Ohio	Woo	35.6861	80.2938	115.98	11850.5
NA	2009	Ohio	Woo	35.6861	107.058	142.745	12464.6
NA	2009	Ohio	Woo	35.6861	133.823	169.509	12712.6
NA	2009	Ohio	Woo	35.6861	160.588	196.274	13921.3
NA	2009	Ohio	Woo	0	0	0	9265.23
NA	2009	Ohio	Woo	178.431	0	178.431	14606
NA	2009	Ohio	Woo	35.6861	0	35.6861	11459.2
NA	2009	Ohio	Woo	35.6861	26.7646	62.4507	12603.5
NA	2009	Ohio	Woo	35.6861	53.5292	89.2153	14012.8
NA	2009	Ohio	Woo	35.6861	80.2938	115.98	11547.4
NA	2009	Ohio	Woo	35.6861	107.058	142.745	12751.2
NA	2009	Ohio	Woo	35.6861	133.823	169.509	14283.6
NA	2009	Ohio	Woo	35.6861	160.588	196.274	10559.8
NA	2009	Ohio	Woo	0	0	0	9516.7
NA	2009	Ohio	Woo	178.431	0	178.431	13908.5
NA	2009	Ohio	Woo	35.6861	0	35.6861	11620.8
NA	2009	Ohio	Woo	35.6861	26.7646	62.4507	14093.2
NA	2009	Ohio	Woo	35.6861	53.5292	89.2153	13586.9
NA	2009	Ohio	Woo	35.6861	80.2938	115.98	11623.5
NA	2009	Ohio	Woo	35.6861	107.058	142.745	13100.9
NA	2009	Ohio	Woo	35.6861	133.823	169.509	13842.9
NA	2009	Ohio	Woo	35.6861	160.588	196.274	13139.3
NA	2009	Ohio	Woo	0	0	0	10252.9
NA	2009	Ohio	Woo	178.431	0	178.431	14422.7
NA	2009	Ohio	Woo	35.6861	0	35.6861	11332.9
NA	2009	Ohio	Woo	35.6861	26.7646	62.4507	14540.3
NA	2009	Ohio	Woo	35.6861	53.5292	89.2153	13912.6
NA	2009	Ohio	Woo	35.6861	80.2938	115.98	13978.4
NA	2009	Ohio	Woo	35.6861	107.058	142.745	14571.3
NA	2009	Ohio	Woo	35.6861	133.823	169.509	13651.7
NA	2009	Ohio	Woo	35.6861	160.588	196.274	13340.6
NA	2006	Oklahoma	Sti	0	0	0	7513.29
NA	2006	Oklahoma	Sti	178.431	0	178.431	9732.7
NA	2006	Oklahoma	Sti	35.6861	0	35.6861	9305.16
NA	2006	Oklahoma	Sti	35.6861	26.7646	62.4507	8431.23
NA	2006	Oklahoma	Sti	35.6861	53.5292	89.2153	8079.15
NA	2006	Oklahoma	Sti	35.6861	80.2938	115.98	10977.6
NA	2006	Oklahoma	Sti	35.6861	107.058	142.745	7764.78
NA	2006	Oklahoma	Sti	35.6861	133.823	169.509	8858.77
NA	2006	Oklahoma	Sti	35.6861	160.588	196.274	8594.7
NA	2006	Oklahoma	Sti	0	0	0	6218.11
NA	2006	Oklahoma	Sti	178.431	0	178.431	16761.9
NA	2006	Oklahoma	Sti	35.6861	0	35.6861	8060.28
NA	2006	Oklahoma	Sti	35.6861	26.7646	62.4507	10059.6
NA	2006	Oklahoma	Sti	35.6861	53.5292	89.2153	7739.63
NA	2006	Oklahoma	Sti	35.6861	80.2938	115.98	9858.44
NA	2006	Oklahoma	Sti	35.6861	107.058	142.745	5243.59
NA	2006	Oklahoma	Sti	35.6861	133.823	169.509	10455.7
NA	2006	Oklahoma	Sti	35.6861	160.588	196.274	9078.82
NA	2006	Oklahoma	Sti	0	0	0	6865.7
NA	2006	Oklahoma	Sti	178.431	0	178.431	6727.38
NA	2006	Oklahoma	Sti	35.6861	0	35.6861	8248.9
NA	2006	Oklahoma	Sti	35.6861	26.7646	62.4507	9500.07
NA	2006	Oklahoma	Sti	35.6861	53.5292	89.2153	10003.1
NA	2006	Oklahoma	Sti	35.6861	80.2938	115.98	9839.58
NA	2006	Oklahoma	Sti	35.6861	107.058	142.745	10386.6
NA	2006	Oklahoma	Sti	35.6861	133.823	169.509	9424.62
NA	2006	Oklahoma	Sti	35.6861	160.588	196.274	9223.43
NA	2008	Oklahoma	LCB	0	0	0	1626.37
NA	2008	Oklahoma	LCB	178.431	0	178.431	9797.52
NA	2008	Oklahoma	LCB	35.6861	0	35.6861	2268.58
NA	2008	Oklahoma	LCB	35.6861	26.7646	62.4507	5376.41
NA	2008	Oklahoma	LCB	35.6861	53.5292	89.2153	5854.4
NA	2008	Oklahoma	LCB	35.6861	80.2938	115.98	8713.41
NA	2008	Oklahoma	LCB	35.6861	107.058	142.745	2545.04
NA	2008	Oklahoma	LCB	35.6861	133.823	169.509	6012.35
NA	2008	Oklahoma	LCB	35.6861	160.588	196.274	7282.53
NA	2008	Oklahoma	LCB	0	0	0	1526.32
NA	2008	Oklahoma	LCB	178.431	0	178.431	6629.93
NA	2008	Oklahoma	LCB	35.6861	0	35.6861	2463.72
NA	2008	Oklahoma	LCB	35.6861	26.7646	62.4507	3926.61
NA	2008	Oklahoma	LCB	35.6861	53.5292	89.2153	3258.23
NA	2008	Oklahoma	LCB	35.6861	80.2938	115.98	1889.74
NA	2008	Oklahoma	LCB	35.6861	107.058	142.745	6287.86
NA	2008	Oklahoma	LCB	35.6861	133.823	169.509	6153.5
NA	2008	Oklahoma	LCB	35.6861	160.588	196.274	6878.01
NA	2008	Oklahoma	LCB	0	0	0	1347.86
NA	2008	Oklahoma	LCB	178.431	0	178.431	8897.59
NA	2008	Oklahoma	LCB	35.6861	0	35.6861	1709.26
NA	2008	Oklahoma	LCB	35.6861	26.7646	62.4507	3960.69
NA	2008	Oklahoma	LCB	35.6861	53.5292	89.2153	4291.09
NA	2008	Oklahoma	LCB	35.6861	80.2938	115.98	4944.23
NA	2008	Oklahoma	LCB	35.6861	107.058	142.745	6638.58
NA	2008	Oklahoma	LCB	35.6861	133.823	169.509	7357.74
NA	2008	Oklahoma	LCB	35.6861	160.588	196.274	8138.43
NA	2006	Quebec	Aca	0	0	0	2527.48
NA	2006	Quebec	Aca	178.431	0	178.431	8538.12
NA	2006	Quebec	Aca	35.6861	0	35.6861	4583.42
NA	2006	Quebec	Aca	35.6861	26.7646	62.4507	6966.3
NA	2006	Quebec	Aca	35.6861	53.5292	89.2153	7808.79
NA	2006	Quebec	Aca	35.6861	80.2938	115.98	8714.16
NA	2006	Quebec	Aca	35.6861	107.058	142.745	9217.14
NA	2006	Quebec	Aca	35.6861	133.823	169.509	8619.85
NA	2006	Quebec	Aca	35.6861	160.588	196.274	8343.21
NA	2006	Quebec	Aca	0	0	0	2898.43
NA	2006	Quebec	Aca	178.431	0	178.431	9694.97
NA	2006	Quebec	Aca	35.6861	0	35.6861	3872.96
NA	2006	Quebec	Aca	35.6861	26.7646	62.4507	6966.3
NA	2006	Quebec	Aca	35.6861	53.5292	89.2153	6595.35
NA	2006	Quebec	Aca	35.6861	80.2938	115.98	9122.83
NA	2006	Quebec	Aca	35.6861	107.058	142.745	8934.21
NA	2006	Quebec	Aca	35.6861	133.823	169.509	8399.8
NA	2006	Quebec	Aca	35.6861	160.588	196.274	7752.21
NA	2006	Quebec	Aca	0	0	0	2514.91
NA	2006	Quebec	Aca	178.431	0	178.431	9034.81
NA	2006	Quebec	Aca	35.6861	0	35.6861	4954.37
NA	2006	Quebec	Aca	35.6861	26.7646	62.4507	6350.15
NA	2006	Quebec	Aca	35.6861	53.5292	89.2153	8475.24
NA	2006	Quebec	Aca	35.6861	80.2938	115.98	8066.57
NA	2006	Quebec	Aca	35.6861	107.058	142.745	9399.47
NA	2006	Quebec	Aca	35.6861	133.823	169.509	9317.74
NA	2006	Quebec	Aca	35.6861	160.588	196.274	9003.37
NA	2006	Quebec	Aca	0	0	0	2999.03
NA	2006	Quebec	Aca	178.431	0	178.431	8135.73
NA	2006	Quebec	Aca	35.6861	0	35.6861	4627.43
NA	2006	Quebec	Aca	35.6861	26.7646	62.4507	5451.07
NA	2006	Quebec	Aca	35.6861	53.5292	89.2153	7173.78
NA	2006	Quebec	Aca	35.6861	80.2938	115.98	8670.15
NA	2006	Quebec	Aca	35.6861	107.058	142.745	6677.08
NA	2006	Quebec	Aca	35.6861	133.823	169.509	8230.04
NA	2006	Quebec	Aca	35.6861	160.588	196.274	6997.73
NA	2007	Quebec	Aca	0	0	0	6862.58
NA	2007	Quebec	Aca	178.431	0	178.431	13380
NA	2007	Quebec	Aca	35.6861	0	35.6861	8811.61
NA	2007	Quebec	Aca	35.6861	26.7646	62.4507	12335.9
NA	2007	Quebec	Aca	35.6861	53.5292	89.2153	11975.9
NA	2007	Quebec	Aca	35.6861	80.2938	115.98	12713.1
NA	2007	Quebec	Aca	35.6861	107.058	142.745	13730
NA	2007	Quebec	Aca	35.6861	133.823	169.509	14012.6
NA	2007	Quebec	Aca	35.6861	160.588	196.274	13343.8
NA	2007	Quebec	Aca	0	0	0	6441.65
NA	2007	Quebec	Aca	178.431	0	178.431	12682.5
NA	2007	Quebec	Aca	35.6861	0	35.6861	8394.2
NA	2007	Quebec	Aca	35.6861	26.7646	62.4507	10691.2
NA	2007	Quebec	Aca	35.6861	53.5292	89.2153	11185.6
NA	2007	Quebec	Aca	35.6861	80.2938	115.98	12152.9
NA	2007	Quebec	Aca	35.6861	107.058	142.745	12664.4
NA	2007	Quebec	Aca	35.6861	133.823	169.509	13309.8
NA	2007	Quebec	Aca	35.6861	160.588	196.274	12717.5
NA	2007	Quebec	Aca	0	0	0	5547.51
NA	2007	Quebec	Aca	178.431	0	178.431	12693.1
NA	2007	Quebec	Aca	35.6861	0	35.6861	8316.56
NA	2007	Quebec	Aca	35.6861	26.7646	62.4507	10123.9
NA	2007	Quebec	Aca	35.6861	53.5292	89.2153	11344.3
NA	2007	Quebec	Aca	35.6861	80.2938	115.98	12721.9
NA	2007	Quebec	Aca	35.6861	107.058	142.745	12614
NA	2007	Quebec	Aca	35.6861	133.823	169.509	12863.1
NA	2007	Quebec	Aca	35.6861	160.588	196.274	12956.8
NA	2007	Quebec	Aca	0	0	0	3590.22
NA	2007	Quebec	Aca	178.431	0	178.431	12306.3
NA	2007	Quebec	Aca	35.6861	0	35.6861	6001.07
NA	2007	Quebec	Aca	35.6861	26.7646	62.4507	8852.27
NA	2007	Quebec	Aca	35.6861	53.5292	89.2153	10351.6
NA	2007	Quebec	Aca	35.6861	80.2938	115.98	11230.8
NA	2007	Quebec	Aca	35.6861	107.058	142.745	12583.6
NA	2007	Quebec	Aca	35.6861	133.823	169.509	12348.5
NA	2007	Quebec	Aca	35.6861	160.588	196.274	12896.5
NA	2007	Quebec	Aca	0	0	0	7635.38
NA	2007	Quebec	Aca	178.431	0	178.431	12927.1
NA	2007	Quebec	Aca	35.6861	0	35.6861	9042.96
NA	2007	Quebec	Aca	35.6861	26.7646	62.4507	10759.1
NA	2007	Quebec	Aca	35.6861	53.5292	89.2153	12641.6
NA	2007	Quebec	Aca	35.6861	80.2938	115.98	13043.8
NA	2007	Quebec	Aca	35.6861	107.058	142.745	13172.9
NA	2007	Quebec	Aca	35.6861	133.823	169.509	12892.2
NA	2007	Quebec	Aca	35.6861	160.588	196.274	12870
NA	2007	Quebec	Aca	0	0	0	7188.99
NA	2007	Quebec	Aca	178.431	0	178.431	13364.4
NA	2007	Quebec	Aca	35.6861	0	35.6861	8673.32
NA	2007	Quebec	Aca	35.6861	26.7646	62.4507	10721.3
NA	2007	Quebec	Aca	35.6861	53.5292	89.2153	11884.2
NA	2007	Quebec	Aca	35.6861	80.2938	115.98	12723.4
NA	2007	Quebec	Aca	35.6861	107.058	142.745	12611.8
NA	2007	Quebec	Aca	35.6861	133.823	169.509	13687.4
NA	2007	Quebec	Aca	35.6861	160.588	196.274	13416.4
NA	2007	Quebec	Aca	0	0	0	5509.16
NA	2007	Quebec	Aca	178.431	0	178.431	13001.3
NA	2007	Quebec	Aca	35.6861	0	35.6861	8581.82
NA	2007	Quebec	Aca	35.6861	26.7646	62.4507	10285.5
NA	2007	Quebec	Aca	35.6861	53.5292	89.2153	11631.7
NA	2007	Quebec	Aca	35.6861	80.2938	115.98	11244.5
NA	2007	Quebec	Aca	35.6861	107.058	142.745	12986.7
NA	2007	Quebec	Aca	35.6861	133.823	169.509	13157.1
NA	2007	Quebec	Aca	35.6861	160.588	196.274	13426.4
NA	2007	Quebec	Aca	0	0	0	4573.94
NA	2007	Quebec	Aca	178.431	0	178.431	12260.4
NA	2007	Quebec	Aca	35.6861	0	35.6861	7654.89
NA	2007	Quebec	Aca	35.6861	26.7646	62.4507	8951.4
NA	2007	Quebec	Aca	35.6861	53.5292	89.2153	10717.1
NA	2007	Quebec	Aca	35.6861	80.2938	115.98	12411.4
NA	2007	Quebec	Aca	35.6861	107.058	142.745	12646.2
NA	2007	Quebec	Aca	35.6861	133.823	169.509	13231.9
NA	2007	Quebec	Aca	35.6861	160.588	196.274	13790.1
NA	2008	Quebec	Aca	0	0	0	2103.17
NA	2008	Quebec	Aca	178.431	0	178.431	10862.9
NA	2008	Quebec	Aca	35.6861	0	35.6861	3545.11
NA	2008	Quebec	Aca	35.6861	26.7646	62.4507	4956.75
NA	2008	Quebec	Aca	35.6861	53.5292	89.2153	7990.26
NA	2008	Quebec	Aca	35.6861	80.2938	115.98	9153.88
NA	2008	Quebec	Aca	35.6861	107.058	142.745	10760.2
NA	2008	Quebec	Aca	35.6861	133.823	169.509	11289.5
NA	2008	Quebec	Aca	35.6861	160.588	196.274	12138.8
NA	2008	Quebec	Aca	0	0	0	2676.57
NA	2008	Quebec	Aca	178.431	0	178.431	11704.1
NA	2008	Quebec	Aca	35.6861	0	35.6861	4216.56
NA	2008	Quebec	Aca	35.6861	26.7646	62.4507	6904.12
NA	2008	Quebec	Aca	35.6861	53.5292	89.2153	9414.23
NA	2008	Quebec	Aca	35.6861	80.2938	115.98	10610.5
NA	2008	Quebec	Aca	35.6861	107.058	142.745	11998.7
NA	2008	Quebec	Aca	35.6861	133.823	169.509	11852.2
NA	2008	Quebec	Aca	35.6861	160.588	196.274	12104.6
NA	2008	Quebec	Aca	0	0	0	3343.16
NA	2008	Quebec	Aca	178.431	0	178.431	11619.2
NA	2008	Quebec	Aca	35.6861	0	35.6861	5227.08
NA	2008	Quebec	Aca	35.6861	26.7646	62.4507	7775.55
NA	2008	Quebec	Aca	35.6861	53.5292	89.2153	8900.04
NA	2008	Quebec	Aca	35.6861	80.2938	115.98	11133.5
NA	2008	Quebec	Aca	35.6861	107.058	142.745	10913.7
NA	2008	Quebec	Aca	35.6861	133.823	169.509	11957.2
NA	2008	Quebec	Aca	35.6861	160.588	196.274	12020.9
NA	2008	Quebec	Aca	0	0	0	2557.65
NA	2008	Quebec	Aca	178.431	0	178.431	11548.5
NA	2008	Quebec	Aca	35.6861	0	35.6861	3786.34
NA	2008	Quebec	Aca	35.6861	26.7646	62.4507	8489.54
NA	2008	Quebec	Aca	35.6861	53.5292	89.2153	8795.88
NA	2008	Quebec	Aca	35.6861	80.2938	115.98	11111.7
NA	2008	Quebec	Aca	35.6861	107.058	142.745	11361.1
NA	2008	Quebec	Aca	35.6861	133.823	169.509	12399.3
NA	2008	Quebec	Aca	35.6861	160.588	196.274	12756.8
NA	2009	Quebec	Aca	0	0	0	830
NA	2009	Quebec	Aca	178.431	0	178.431	6994.1
NA	2009	Quebec	Aca	35.6861	0	35.6861	1871.91
NA	2009	Quebec	Aca	35.6861	26.7646	62.4507	3096.25
NA	2009	Quebec	Aca	35.6861	53.5292	89.2153	4384.91
NA	2009	Quebec	Aca	35.6861	80.2938	115.98	5894.45
NA	2009	Quebec	Aca	35.6861	107.058	142.745	6611.41
NA	2009	Quebec	Aca	35.6861	133.823	169.509	7929.29
NA	2009	Quebec	Aca	35.6861	160.588	196.274	8397.04
NA	2009	Quebec	Aca	0	0	0	1300
NA	2009	Quebec	Aca	178.431	0	178.431	8487
NA	2009	Quebec	Aca	35.6861	0	35.6861	2256.72
NA	2009	Quebec	Aca	35.6861	26.7646	62.4507	3732.13
NA	2009	Quebec	Aca	35.6861	53.5292	89.2153	4276.77
NA	2009	Quebec	Aca	35.6861	80.2938	115.98	5625.49
NA	2009	Quebec	Aca	35.6861	107.058	142.745	8753.92
NA	2009	Quebec	Aca	35.6861	133.823	169.509	8191.24
NA	2009	Quebec	Aca	35.6861	160.588	196.274	9998.91
NA	2009	Quebec	Aca	0	0	0	1215.06
NA	2009	Quebec	Aca	178.431	0	178.431	9714.81
NA	2009	Quebec	Aca	35.6861	0	35.6861	2150.25
NA	2009	Quebec	Aca	35.6861	26.7646	62.4507	4457.64
NA	2009	Quebec	Aca	35.6861	53.5292	89.2153	6533.67
NA	2009	Quebec	Aca	35.6861	80.2938	115.98	8038.06
NA	2009	Quebec	Aca	35.6861	107.058	142.745	8193.24
NA	2009	Quebec	Aca	35.6861	133.823	169.509	10305.7
NA	2009	Quebec	Aca	35.6861	160.588	196.274	10261
NA	2009	Quebec	Aca	0	0	0	1351.27
NA	2009	Quebec	Aca	178.431	0	178.431	9391.28
NA	2009	Quebec	Aca	35.6861	0	35.6861	2231.81
NA	2009	Quebec	Aca	35.6861	26.7646	62.4507	3864.37
NA	2009	Quebec	Aca	35.6861	53.5292	89.2153	5952.59
NA	2009	Quebec	Aca	35.6861	80.2938	115.98	8483.22
NA	2009	Quebec	Aca	35.6861	107.058	142.745	9043.79
NA	2009	Quebec	Aca	35.6861	133.823	169.509	9636.02
NA	2009	Quebec	Aca	35.6861	160.588	196.274	10860.8
NA	2006	Virginia	Bla	0	0	0	13000
NA	2006	Virginia	Bla	178.431	0	178.431	12961.1
NA	2006	Virginia	Bla	35.6861	0	35.6861	12548.4
NA	2006	Virginia	Bla	35.6861	26.7646	62.4507	12486.4
NA	2006	Virginia	Bla	35.6861	53.5292	89.2153	14038.6
NA	2006	Virginia	Bla	35.6861	80.2938	115.98	12800.4
NA	2006	Virginia	Bla	35.6861	107.058	142.745	12541.9
NA	2006	Virginia	Bla	35.6861	133.823	169.509	12217.1
NA	2006	Virginia	Bla	35.6861	160.588	196.274	13211
NA	2006	Virginia	Bla	0	0	0	13038.5
NA	2006	Virginia	Bla	178.431	0	178.431	11246.5
NA	2006	Virginia	Bla	35.6861	0	35.6861	11536.7
NA	2006	Virginia	Bla	35.6861	26.7646	62.4507	12168.7
NA	2006	Virginia	Bla	35.6861	53.5292	89.2153	12236.2
NA	2006	Virginia	Bla	35.6861	80.2938	115.98	13166.1
NA	2006	Virginia	Bla	35.6861	107.058	142.745	12038.4
NA	2006	Virginia	Bla	35.6861	133.823	169.509	13314.4
NA	2006	Virginia	Bla	35.6861	160.588	196.274	13186.7
NA	2006	Virginia	Bla	0	0	0	14059.8
NA	2006	Virginia	Bla	178.431	0	178.431	13392.2
NA	2006	Virginia	Bla	35.6861	0	35.6861	13614
NA	2006	Virginia	Bla	35.6861	26.7646	62.4507	14251.6
NA	2006	Virginia	Bla	35.6861	53.5292	89.2153	13443.1
NA	2006	Virginia	Bla	35.6861	80.2938	115.98	12975.9
NA	2006	Virginia	Bla	35.6861	107.058	142.745	13896.6
NA	2006	Virginia	Bla	35.6861	133.823	169.509	12297.7
NA	2006	Virginia	Bla	35.6861	160.588	196.274	14965
NA	2007	Virginia	ATD	0	0	0	7092.04
NA	2007	Virginia	ATD	178.431	0	178.431	11329.7
NA	2007	Virginia	ATD	35.6861	0	35.6861	8946.79
NA	2007	Virginia	ATD	35.6861	26.7646	62.4507	8525.54
NA	2007	Virginia	ATD	35.6861	53.5292	89.2153	8651.29
NA	2007	Virginia	ATD	35.6861	80.2938	115.98	10449.4
NA	2007	Virginia	ATD	35.6861	107.058	142.745	10267.1
NA	2007	Virginia	ATD	35.6861	133.823	169.509	7173.78
NA	2007	Virginia	ATD	35.6861	160.588	196.274	11908.1
NA	2007	Virginia	ATD	0	0	0	8299.2
NA	2007	Virginia	ATD	178.431	0	178.431	12486.5
NA	2007	Virginia	ATD	35.6861	0	35.6861	9091.4
NA	2007	Virginia	ATD	35.6861	26.7646	62.4507	9581.8
NA	2007	Virginia	ATD	35.6861	53.5292	89.2153	10776.4
NA	2007	Virginia	ATD	35.6861	80.2938	115.98	10059.6
NA	2007	Virginia	ATD	35.6861	107.058	142.745	10028.2
NA	2007	Virginia	ATD	35.6861	133.823	169.509	12788.3
NA	2007	Virginia	ATD	35.6861	160.588	196.274	8613.56
NA	2007	Virginia	ATD	0	0	0	9110.26
NA	2007	Virginia	ATD	178.431	0	178.431	11493.1
NA	2007	Virginia	ATD	35.6861	0	35.6861	9613.24
NA	2007	Virginia	ATD	35.6861	26.7646	62.4507	8311.77
NA	2007	Virginia	ATD	35.6861	53.5292	89.2153	10128.8
NA	2007	Virginia	ATD	35.6861	80.2938	115.98	9619.53
NA	2007	Virginia	ATD	35.6861	107.058	142.745	12008.7
NA	2007	Virginia	ATD	35.6861	133.823	169.509	10298.6
NA	2007	Virginia	ATD	35.6861	160.588	196.274	11291.9
NA	2007	Virginia	ATD	0	0	0	6475.89
NA	2007	Virginia	ATD	178.431	0	178.431	12121.9
NA	2007	Virginia	ATD	35.6861	0	35.6861	10172.8
NA	2007	Virginia	ATD	35.6861	26.7646	62.4507	8248.9
NA	2007	Virginia	ATD	35.6861	53.5292	89.2153	9757.85
NA	2007	Virginia	ATD	35.6861	80.2938	115.98	10399.1
NA	2007	Virginia	ATD	35.6861	107.058	142.745	11593.7
NA	2007	Virginia	ATD	35.6861	133.823	169.509	11115.9
NA	2007	Virginia	ATD	35.6861	160.588	196.274	10443.2
NA	2007	Virginia	BHD	0	0	0	9927.6
NA	2007	Virginia	BHD	178.431	0	178.431	9386.9
NA	2007	Virginia	BHD	35.6861	0	35.6861	9518.93
NA	2007	Virginia	BHD	35.6861	26.7646	62.4507	10304.8
NA	2007	Virginia	BHD	35.6861	53.5292	89.2153	8984.51
NA	2007	Virginia	BHD	35.6861	80.2938	115.98	7632.75
NA	2007	Virginia	BHD	35.6861	107.058	142.745	7833.94
NA	2007	Virginia	BHD	35.6861	133.823	169.509	5922.61
NA	2007	Virginia	BHD	35.6861	160.588	196.274	8645
NA	2007	Virginia	BHD	0	0	0	9462.35
NA	2007	Virginia	BHD	178.431	0	178.431	10078.5
NA	2007	Virginia	BHD	35.6861	0	35.6861	9085.11
NA	2007	Virginia	BHD	35.6861	26.7646	62.4507	8978.23
NA	2007	Virginia	BHD	35.6861	53.5292	89.2153	9795.57
NA	2007	Virginia	BHD	35.6861	80.2938	115.98	9047.39
NA	2007	Virginia	BHD	35.6861	107.058	142.745	8594.7
NA	2007	Virginia	BHD	35.6861	133.823	169.509	9720.12
NA	2007	Virginia	BHD	35.6861	160.588	196.274	6783.97
NA	2007	Virginia	BHD	0	0	0	10210.5
NA	2007	Virginia	BHD	178.431	0	178.431	10455.7
NA	2007	Virginia	BHD	35.6861	0	35.6861	10015.6
NA	2007	Virginia	BHD	35.6861	26.7646	62.4507	8475.24
NA	2007	Virginia	BHD	35.6861	53.5292	89.2153	10713.5
NA	2007	Virginia	BHD	35.6861	80.2938	115.98	10700.9
NA	2007	Virginia	BHD	35.6861	107.058	142.745	8676.44
NA	2007	Virginia	BHD	35.6861	133.823	169.509	9481.21
NA	2007	Virginia	BHD	35.6861	160.588	196.274	8280.34
NA	2007	Virginia	BHD	0	0	0	8909.07
NA	2007	Virginia	BHD	178.431	0	178.431	10682.1
NA	2007	Virginia	BHD	35.6861	0	35.6861	9738.99
NA	2007	Virginia	BHD	35.6861	26.7646	62.4507	8971.94
NA	2007	Virginia	BHD	35.6861	53.5292	89.2153	10732.4
NA	2007	Virginia	BHD	35.6861	80.2938	115.98	11141
NA	2007	Virginia	BHD	35.6861	107.058	142.745	11247.9
NA	2007	Virginia	BHD	35.6861	133.823	169.509	10556.3
NA	2007	Virginia	BHD	35.6861	160.588	196.274	10682.1
NA	2007	Virginia	MCD	0	0	0	4860.06
NA	2007	Virginia	MCD	178.431	0	178.431	11505.7
NA	2007	Virginia	MCD	35.6861	0	35.6861	6978.87
NA	2007	Virginia	MCD	35.6861	26.7646	62.4507	9368.04
NA	2007	Virginia	MCD	35.6861	53.5292	89.2153	8751.88
NA	2007	Virginia	MCD	35.6861	80.2938	115.98	10254.5
NA	2007	Virginia	MCD	35.6861	107.058	142.745	11713.2
NA	2007	Virginia	MCD	35.6861	133.823	169.509	8651.29
NA	2007	Virginia	MCD	35.6861	160.588	196.274	10820.4
NA	2007	Virginia	MCD	0	0	0	6576.49
NA	2007	Virginia	MCD	178.431	0	178.431	11694.3
NA	2007	Virginia	MCD	35.6861	0	35.6861	7293.24
NA	2007	Virginia	MCD	35.6861	26.7646	62.4507	7475.57
NA	2007	Virginia	MCD	35.6861	53.5292	89.2153	8827.33
NA	2007	Virginia	MCD	35.6861	80.2938	115.98	11889.2
NA	2007	Virginia	MCD	35.6861	107.058	142.745	8054
NA	2007	Virginia	MCD	35.6861	133.823	169.509	7657.9
NA	2007	Virginia	MCD	35.6861	160.588	196.274	7400.12
NA	2007	Virginia	MCD	0	0	0	5721.42
NA	2007	Virginia	MCD	178.431	0	178.431	11568.6
NA	2007	Virginia	MCD	35.6861	0	35.6861	7356.11
NA	2007	Virginia	MCD	35.6861	26.7646	62.4507	8707.87
NA	2007	Virginia	MCD	35.6861	53.5292	89.2153	7406.41
NA	2007	Virginia	MCD	35.6861	80.2938	115.98	10858.1
NA	2007	Virginia	MCD	35.6861	107.058	142.745	6765.11
NA	2007	Virginia	MCD	35.6861	133.823	169.509	8821.04
NA	2007	Virginia	MCD	35.6861	160.588	196.274	8387.22
NA	2007	Virginia	MCD	0	0	0	6802.83
NA	2007	Virginia	MCD	178.431	0	178.431	10877
NA	2007	Virginia	MCD	35.6861	0	35.6861	6538.76
NA	2007	Virginia	MCD	35.6861	26.7646	62.4507	6400.44
NA	2007	Virginia	MCD	35.6861	53.5292	89.2153	8167.17
NA	2007	Virginia	MCD	35.6861	80.2938	115.98	9217.14
NA	2007	Virginia	MCD	35.6861	107.058	142.745	9663.54
NA	2007	Virginia	MCD	35.6861	133.823	169.509	6589.06
NA	2007	Virginia	MCD	35.6861	160.588	196.274	10587.8
NA	2007	Virginia	Var	0	0	0	8363.72
NA	2007	Virginia	Var	178.431	0	178.431	9521.13
NA	2007	Virginia	Var	35.6861	0	35.6861	8772.3
NA	2007	Virginia	Var	35.6861	26.7646	62.4507	7545.68
NA	2007	Virginia	Var	35.6861	53.5292	89.2153	8445.48
NA	2007	Virginia	Var	35.6861	80.2938	115.98	8695.34
NA	2007	Virginia	Var	35.6861	107.058	142.745	8763.98
NA	2007	Virginia	Var	35.6861	133.823	169.509	9252.29
NA	2007	Virginia	Var	35.6861	160.588	196.274	8268.07
NA	2007	Virginia	Var	0	0	0	8589.28
NA	2007	Virginia	Var	178.431	0	178.431	8778.61
NA	2007	Virginia	Var	35.6861	0	35.6861	9107.88
NA	2007	Virginia	Var	35.6861	26.7646	62.4507	9042.82
NA	2007	Virginia	Var	35.6861	53.5292	89.2153	7938.41
NA	2007	Virginia	Var	35.6861	80.2938	115.98	7815.57
NA	2007	Virginia	Var	35.6861	107.058	142.745	6133.67
NA	2007	Virginia	Var	35.6861	133.823	169.509	8234.52
NA	2007	Virginia	Var	35.6861	160.588	196.274	9180.53
NA	2007	Virginia	Var	0	0	0	8353.18
NA	2007	Virginia	Var	178.431	0	178.431	9609.54
NA	2007	Virginia	Var	35.6861	0	35.6861	9485.28
NA	2007	Virginia	Var	35.6861	26.7646	62.4507	10182.8
NA	2007	Virginia	Var	35.6861	53.5292	89.2153	9108.8
NA	2007	Virginia	Var	35.6861	80.2938	115.98	8642.69
NA	2007	Virginia	Var	35.6861	107.058	142.745	8330.06
NA	2007	Virginia	Var	35.6861	133.823	169.509	10010.1
NA	2007	Virginia	Var	35.6861	160.588	196.274	8381.95
NA	2007	Virginia	Var	0	0	0	7597.92
NA	2007	Virginia	Var	178.431	0	178.431	9548.75
NA	2007	Virginia	Var	35.6861	0	35.6861	9089.33
NA	2007	Virginia	Var	35.6861	26.7646	62.4507	8880.14
NA	2007	Virginia	Var	35.6861	53.5292	89.2153	9978.56
NA	2007	Virginia	Var	35.6861	80.2938	115.98	9385.82
NA	2007	Virginia	Var	35.6861	107.058	142.745	9016.13
NA	2007	Virginia	Var	35.6861	133.823	169.509	8824.47
NA	2007	Virginia	Var	35.6861	160.588	196.274	8985.39
NA	2007	Mexique	MC	0	0	0	2225.2
NA	2007	Mexique	MC	178.431	0	178.431	6111.52
NA	2007	Mexique	MC	35.6861	0	35.6861	3545.87
NA	2007	Mexique	MC	35.6861	26.7646	62.4507	5391.15
NA	2007	Mexique	MC	35.6861	53.5292	89.2153	6611.81
NA	2007	Mexique	MC	35.6861	80.2938	115.98	7682.82
NA	2007	Mexique	MC	35.6861	107.058	142.745	5769.55
NA	2007	Mexique	MC	35.6861	133.823	169.509	9804.24
NA	2007	Mexique	MC	35.6861	160.588	196.274	6583.73
NA	2007	Mexique	MC	0	0	0	3842.01
NA	2007	Mexique	MC	178.431	0	178.431	6736
NA	2007	Mexique	MC	35.6861	0	35.6861	4292.52
NA	2007	Mexique	MC	35.6861	26.7646	62.4507	4591.18
NA	2007	Mexique	MC	35.6861	53.5292	89.2153	5592.28
NA	2007	Mexique	MC	35.6861	80.2938	115.98	6973.5
NA	2007	Mexique	MC	35.6861	107.058	142.745	7700.34
NA	2007	Mexique	MC	35.6861	133.823	169.509	6925.35
NA	2007	Mexique	MC	35.6861	160.588	196.274	7420.96
NA	2007	Mexique	MC	0	0	0	4663.82
NA	2007	Mexique	MC	178.431	0	178.431	7341.21
NA	2007	Mexique	MC	35.6861	0	35.6861	4457.11
NA	2007	Mexique	MC	35.6861	26.7646	62.4507	5607.78
NA	2007	Mexique	MC	35.6861	53.5292	89.2153	7259.25
NA	2007	Mexique	MC	35.6861	80.2938	115.98	6229.56
NA	2007	Mexique	MC	35.6861	107.058	142.745	6718.71
NA	2007	Mexique	MC	35.6861	133.823	169.509	6011.25
NA	2007	Mexique	MC	35.6861	160.588	196.274	9059.28
NA	2007	Mexique	MC	0	0	0	4169.83
NA	2007	Mexique	MC	178.431	0	178.431	5928.56
NA	2007	Mexique	MC	35.6861	0	35.6861	5564.33
NA	2007	Mexique	MC	35.6861	26.7646	62.4507	6931.48
NA	2007	Mexique	MC	35.6861	53.5292	89.2153	7563.22
NA	2007	Mexique	MC	35.6861	80.2938	115.98	4729.71
NA	2007	Mexique	MC	35.6861	107.058	142.745	2588.16
NA	2007	Mexique	MC	35.6861	133.823	169.509	7217.37
NA	2007	Mexique	MC	35.6861	160.588	196.274	4733.89
NA	2007	Mexique	MP	0	0	0	2953.92
NA	2007	Mexique	MP	178.431	0	178.431	6901.38
NA	2007	Mexique	MP	35.6861	0	35.6861	4160.97
NA	2007	Mexique	MP	35.6861	26.7646	62.4507	3776.13
NA	2007	Mexique	MP	35.6861	53.5292	89.2153	5644.3
NA	2007	Mexique	MP	35.6861	80.2938	115.98	6933.98
NA	2007	Mexique	MP	35.6861	107.058	142.745	6512.07
NA	2007	Mexique	MP	35.6861	133.823	169.509	7958.02
NA	2007	Mexique	MP	35.6861	160.588	196.274	8148.69
NA	2007	Mexique	MP	0	0	0	6518.45
NA	2007	Mexique	MP	178.431	0	178.431	7020.05
NA	2007	Mexique	MP	35.6861	0	35.6861	6545.84
NA	2007	Mexique	MP	35.6861	26.7646	62.4507	4679.71
NA	2007	Mexique	MP	35.6861	53.5292	89.2153	5138.33
NA	2007	Mexique	MP	35.6861	80.2938	115.98	6679.65
NA	2007	Mexique	MP	35.6861	107.058	142.745	8468.63
NA	2007	Mexique	MP	35.6861	133.823	169.509	7039.25
NA	2007	Mexique	MP	35.6861	160.588	196.274	6927.23
NA	2007	Mexique	MP	0	0	0	3035.9
NA	2007	Mexique	MP	178.431	0	178.431	8184.12
NA	2007	Mexique	MP	35.6861	0	35.6861	3961.27
NA	2007	Mexique	MP	35.6861	26.7646	62.4507	7011.19
NA	2007	Mexique	MP	35.6861	53.5292	89.2153	6546.14
NA	2007	Mexique	MP	35.6861	80.2938	115.98	6660.84
NA	2007	Mexique	MP	35.6861	107.058	142.745	6177.7
NA	2007	Mexique	MP	35.6861	133.823	169.509	6537.45
NA	2007	Mexique	MP	35.6861	160.588	196.274	8460.26
NA	2008	Mexique	MC	0	0	0	3872.09
NA	2008	Mexique	MC	178.431	0	178.431	10011.6
NA	2008	Mexique	MC	35.6861	0	35.6861	4616.28
NA	2008	Mexique	MC	35.6861	26.7646	62.4507	6959.3
NA	2008	Mexique	MC	35.6861	53.5292	89.2153	9232.56
NA	2008	Mexique	MC	35.6861	80.2938	115.98	11026.2
NA	2008	Mexique	MC	35.6861	107.058	142.745	10627.9
NA	2008	Mexique	MC	35.6861	133.823	169.509	11005.8
NA	2008	Mexique	MC	35.6861	160.588	196.274	11581.4
NA	2008	Mexique	MC	0	0	0	4101.74
NA	2008	Mexique	MC	178.431	0	178.431	9729.65
NA	2008	Mexique	MC	35.6861	0	35.6861	4494.19
NA	2008	Mexique	MC	35.6861	26.7646	62.4507	6735.47
NA	2008	Mexique	MC	35.6861	53.5292	89.2153	9665.7
NA	2008	Mexique	MC	35.6861	80.2938	115.98	11029.1
NA	2008	Mexique	MC	35.6861	107.058	142.745	11069.8
NA	2008	Mexique	MC	35.6861	133.823	169.509	11915.7
NA	2008	Mexique	MC	35.6861	160.588	196.274	11296.5
NA	2008	Mexique	MC	0	0	0	3845.93
NA	2008	Mexique	MC	178.431	0	178.431	9683.14
NA	2008	Mexique	MC	35.6861	0	35.6861	4293.6
NA	2008	Mexique	MC	35.6861	26.7646	62.4507	6718.02
NA	2008	Mexique	MC	35.6861	53.5292	89.2153	9997.09
NA	2008	Mexique	MC	35.6861	80.2938	115.98	11244.2
NA	2008	Mexique	MC	35.6861	107.058	142.745	11122.1
NA	2008	Mexique	MC	35.6861	133.823	169.509	12372.1
NA	2008	Mexique	MC	35.6861	160.588	196.274	12011.6
NA	2008	Mexique	MC	0	0	0	3418.6
NA	2008	Mexique	MC	178.431	0	178.431	10037.8
NA	2008	Mexique	MC	35.6861	0	35.6861	4845.93
NA	2008	Mexique	MC	35.6861	26.7646	62.4507	7008.72
NA	2008	Mexique	MC	35.6861	53.5292	89.2153	9924.42
NA	2008	Mexique	MC	35.6861	80.2938	115.98	10811
NA	2008	Mexique	MC	35.6861	107.058	142.745	10854.6
NA	2008	Mexique	MC	35.6861	133.823	169.509	12052.3
NA	2008	Mexique	MC	35.6861	160.588	196.274	11997.1
NA	2008	Mexique	MP	0	0	0	2406.98
NA	2008	Mexique	MP	178.431	0	178.431	7863.37
NA	2008	Mexique	MP	35.6861	0	35.6861	3918.6
NA	2008	Mexique	MP	35.6861	26.7646	62.4507	5281.98
NA	2008	Mexique	MP	35.6861	53.5292	89.2153	6764.53
NA	2008	Mexique	MP	35.6861	80.2938	115.98	7834.3
NA	2008	Mexique	MP	35.6861	107.058	142.745	7793.6
NA	2008	Mexique	MP	35.6861	133.823	169.509	9520.35
NA	2008	Mexique	MP	35.6861	160.588	196.274	9482.56
NA	2008	Mexique	MP	0	0	0	5258.72
NA	2008	Mexique	MP	178.431	0	178.431	9470.93
NA	2008	Mexique	MP	35.6861	0	35.6861	6819.77
NA	2008	Mexique	MP	35.6861	26.7646	62.4507	5502.91
NA	2008	Mexique	MP	35.6861	53.5292	89.2153	5348.84
NA	2008	Mexique	MP	35.6861	80.2938	115.98	7938.95
NA	2008	Mexique	MP	35.6861	107.058	142.745	9700.58
NA	2008	Mexique	MP	35.6861	133.823	169.509	7479.65
NA	2008	Mexique	MP	35.6861	160.588	196.274	9482.56
NA	2008	Mexique	MP	0	0	0	2008.72
NA	2008	Mexique	MP	178.431	0	178.431	8505.81
NA	2008	Mexique	MP	35.6861	0	35.6861	4084.3
NA	2008	Mexique	MP	35.6861	26.7646	62.4507	6680.23
NA	2008	Mexique	MP	35.6861	53.5292	89.2153	2819.77
NA	2008	Mexique	MP	35.6861	80.2938	115.98	8767.44
NA	2008	Mexique	MP	35.6861	107.058	142.745	9921.51
NA	2008	Mexique	MP	35.6861	133.823	169.509	8755.81
NA	2008	Mexique	MP	35.6861	160.588	196.274	9909.88
NE	1991	Nebraksa		0	0	0	10013.1	CC	H1
NE	1991	Nebraksa		40	0	40	12270.2	CC	H1
NE	1991	Nebraksa		80	0	80	13763.7	CC	H1
NE	1991	Nebraksa		120	0	120	13432.8	CC	H1
NE	1991	Nebraksa		160	0	160	13891	CC	H1
NE	1991	Nebraksa		80	0	80	13967.4	CC	H2
NE	1991	Nebraksa		160	0	160	12838.8	CC	H2
NE	1991	Nebraksa		0	0	0	13246.1	CC	H2
NE	1991	Nebraksa		40	0	40	13611	CC	H2
NE	1991	Nebraksa		120	0	120	13076.4	CC	H2
NE	1991	Nebraksa		160	0	160	11973.2	CC	H3
NE	1991	Nebraksa		80	0	80	10700.4	CC	H3
NE	1991	Nebraksa		0	0	0	11922.3	CC	H3
NE	1991	Nebraksa		120	0	120	12227.8	CC	H3
NE	1991	Nebraksa		40	0	40	12456.9	CC	H3
NE	1991	Nebraksa		120	0	120	11913.8	CC	H4
NE	1991	Nebraksa		40	0	40	13347.9	CC	H4
NE	1991	Nebraksa		160	0	160	13975.9	CC	H4
NE	1991	Nebraksa		80	0	80	14688.7	CC	H4
NE	1991	Nebraksa		0	0	0	14162.5	CC	H4
NE	1991	Nebraksa		120	0	120	13254.6	CC	H3
NE	1991	Nebraksa		0	0	0	14569.9	CC	H3
NE	1991	Nebraksa		40	0	40	12321.2	CC	H3
NE	1991	Nebraksa		160	0	160	13992.8	CC	H3
NE	1991	Nebraksa		80	0	80	11752.6	CC	H3
NE	1991	Nebraksa		0	0	0	13857.1	CC	H4
NE	1991	Nebraksa		80	0	80	12906.7	CC	H4
NE	1991	Nebraksa		120	0	120	14018.3	CC	H4
NE	1991	Nebraksa		40	0	40	13653.4	CC	H4
NE	1991	Nebraksa		160	0	160	15180.8	CC	H4
NE	1991	Nebraksa		120	0	120	11481.1	CC	H2
NE	1991	Nebraksa		40	0	40	10344	CC	H2
NE	1991	Nebraksa		80	0	80	11591.4	CC	H2
NE	1991	Nebraksa		0	0	0	10505.2	CC	H2
NE	1991	Nebraksa		160	0	160	10938	CC	H2
NE	1991	Nebraksa		0	0	0	11727.2	CC	H1
NE	1991	Nebraksa		40	0	40	13356.4	CC	H1
NE	1991	Nebraksa		80	0	80	14094.7	CC	H1
NE	1991	Nebraksa		120	0	120	12796.4	CC	H1
NE	1991	Nebraksa		160	0	160	13814.6	CC	H1
NE	1991	Nebraksa		160	0	160	13246.1	CC	H2
NE	1991	Nebraksa		120	0	120	12202.4	CC	H2
NE	1991	Nebraksa		80	0	80	13263.1	CC	H2
NE	1991	Nebraksa		40	0	40	9928.2	CC	H2
NE	1991	Nebraksa		0	0	0	11404.7	CC	H2
NE	1991	Nebraksa		120	0	120	12753.9	CC	H1
NE	1991	Nebraksa		160	0	160	14205	CC	H1
NE	1991	Nebraksa		40	0	40	13407.3	CC	H1
NE	1991	Nebraksa		80	0	80	13212.2	CC	H1
NE	1991	Nebraksa		0	0	0	10980.4	CC	H1
NE	1991	Nebraksa		120	0	120	12804.8	CC	H4
NE	1991	Nebraksa		0	0	0	13670.4	CC	H4
NE	1991	Nebraksa		160	0	160	13356.4	CC	H4
NE	1991	Nebraksa		40	0	40	14493.5	CC	H4
NE	1991	Nebraksa		80	0	80	12966.1	CC	H4
NE	1991	Nebraksa		120	0	120	15053.5	CC	H3
NE	1991	Nebraksa		0	0	0	13339.4	CC	H3
NE	1991	Nebraksa		160	0	160	12660.6	CC	H3
NE	1991	Nebraksa		40	0	40	12983	CC	H3
NE	1991	Nebraksa		80	0	80	13254.6	CC	H3
NE	1991	Nebraksa		80	0	80	14739.6	CC	H4
NE	1991	Nebraksa		120	0	120	14323.8	CC	H4
NE	1991	Nebraksa		40	0	40	12261.8	CC	H4
NE	1991	Nebraksa		0	0	0	11616.9	CC	H4
NE	1991	Nebraksa		160	0	160	14832.9	CC	H4
NE	1991	Nebraksa		40	0	40	12015.7	CC	H3
NE	1991	Nebraksa		0	0	0	11353.8	CC	H3
NE	1991	Nebraksa		120	0	120	11252	CC	H3
NE	1991	Nebraksa		160	0	160	13500.7	CC	H3
NE	1991	Nebraksa		80	0	80	12906.7	CC	H3
NE	1991	Nebraksa		80	0	80	15477.8	CC	H1
NE	1991	Nebraksa		40	0	40	13806.1	CC	H1
NE	1991	Nebraksa		120	0	120	14205	CC	H1
NE	1991	Nebraksa		0	0	0	13203.7	CC	H1
NE	1991	Nebraksa		160	0	160	13636.4	CC	H1
NE	1991	Nebraksa		40	0	40	12558.8	CC	H2
NE	1991	Nebraksa		80	0	80	12346.6	CC	H2
NE	1991	Nebraksa		0	0	0	12109	CC	H2
NE	1991	Nebraksa		120	0	120	14018.3	CC	H2
NE	1991	Nebraksa		160	0	160	13602.5	CC	H2
NE	1992	Nebraksa		0	0	0	10530.7	CC	H1
NE	1992	Nebraksa		40	0	40	13398.8	CC	H1
NE	1992	Nebraksa		80	0	80	15172.3	CC	H1
NE	1992	Nebraksa		120	0	120	12864.3	CC	H1
NE	1992	Nebraksa		160	0	160	13050.9	CC	H1
NE	1992	Nebraksa		80	0	80	13526.2	CC	H2
NE	1992	Nebraksa		160	0	160	13891	CC	H2
NE	1992	Nebraksa		0	0	0	10556.1	CC	H2
NE	1992	Nebraksa		40	0	40	11277.4	CC	H2
NE	1992	Nebraksa		120	0	120	10904	CC	H2
NE	1992	Nebraksa		160	0	160	12227.8	CC	H3
NE	1992	Nebraksa		80	0	80	12541.8	CC	H3
NE	1992	Nebraksa		0	0	0	7832.31	CC	H3
NE	1992	Nebraksa		120	0	120	12626.6	CC	H3
NE	1992	Nebraksa		40	0	40	10955	CC	H3
NE	1992	Nebraksa		120	0	120	14425.6	CC	H4
NE	1992	Nebraksa		40	0	40	11845.9	CC	H4
NE	1992	Nebraksa		160	0	160	12261.8	CC	H4
NE	1992	Nebraksa		80	0	80	12440	CC	H4
NE	1992	Nebraksa		0	0	0	10556.1	CC	H4
NE	1992	Nebraksa		120	0	120	13619.4	CC	H3
NE	1992	Nebraksa		0	0	0	10165.8	CC	H3
NE	1992	Nebraksa		40	0	40	12176.9	CC	H3
NE	1992	Nebraksa		160	0	160	13695.9	CC	H3
NE	1992	Nebraksa		80	0	80	11379.3	CC	H3
NE	1992	Nebraksa		0	0	0	10785.2	CC	H4
NE	1992	Nebraksa		80	0	80	12253.3	CC	H4
NE	1992	Nebraksa		120	0	120	14408.6	CC	H4
NE	1992	Nebraksa		40	0	40	12533.3	CC	H4
NE	1992	Nebraksa		160	0	160	12032.7	CC	H4
NE	1992	Nebraksa		120	0	120	10708.9	CC	H2
NE	1992	Nebraksa		40	0	40	10556.1	CC	H2
NE	1992	Nebraksa		80	0	80	10564.6	CC	H2
NE	1992	Nebraksa		0	0	0	8765.68	CC	H2
NE	1992	Nebraksa		160	0	160	12363.6	CC	H2
NE	1992	Nebraksa		0	0	0	10276.1	CC	H1
NE	1992	Nebraksa		40	0	40	10895.6	CC	H1
NE	1992	Nebraksa		80	0	80	12278.7	CC	H1
NE	1992	Nebraksa		120	0	120	11616.8	CC	H1
NE	1992	Nebraksa		160	0	160	11574.4	CC	H1
NE	1992	Nebraksa		160	0	160	12923.7	CC	H2
NE	1992	Nebraksa		120	0	120	13271.6	CC	H2
NE	1992	Nebraksa		80	0	80	11625.3	CC	H2
NE	1992	Nebraksa		40	0	40	9478.46	CC	H2
NE	1992	Nebraksa		0	0	0	9351.24	CC	H2
NE	1992	Nebraksa		120	0	120	13381.9	CC	H1
NE	1992	Nebraksa		160	0	160	13152.8	CC	H1
NE	1992	Nebraksa		40	0	40	8638.34	CC	H1
NE	1992	Nebraksa		80	0	80	11871.5	CC	H1
NE	1992	Nebraksa		0	0	0	7009.11	CC	H1
NE	1992	Nebraksa		120	0	120	12847.2	CC	H4
NE	1992	Nebraksa		0	0	0	8443.2	CC	H4
NE	1992	Nebraksa		160	0	160	15129.9	CC	H4
NE	1992	Nebraksa		40	0	40	14425.6	CC	H4
NE	1992	Nebraksa		80	0	80	15070.5	CC	H4
NE	1992	Nebraksa		120	0	120	13101.9	CC	H3
NE	1992	Nebraksa		0	0	0	8103.79	CC	H3
NE	1992	Nebraksa		160	0	160	12728.5	CC	H3
NE	1992	Nebraksa		40	0	40	6915.86	CC	H3
NE	1992	Nebraksa		80	0	80	12796.3	CC	H3
NE	1992	Nebraksa		80	0	80	12932.1	CC	H4
NE	1992	Nebraksa		120	0	120	13297	CC	H4
NE	1992	Nebraksa		40	0	40	9130.53	CC	H4
NE	1992	Nebraksa		0	0	0	5693.85	CC	H4
NE	1992	Nebraksa		160	0	160	12601.2	CC	H4
NE	1992	Nebraksa		40	0	40	7704.97	CC	H3
NE	1992	Nebraksa		0	0	0	5626.04	CC	H3
NE	1992	Nebraksa		120	0	120	13297	CC	H3
NE	1992	Nebraksa		160	0	160	10861.7	CC	H3
NE	1992	Nebraksa		80	0	80	10717.4	CC	H3
NE	1992	Nebraksa		80	0	80	12015.6	CC	H1
NE	1992	Nebraksa		40	0	40	10929.5	CC	H1
NE	1992	Nebraksa		120	0	120	10810.8	CC	H1
NE	1992	Nebraksa		0	0	0	9928.17	CC	H1
NE	1992	Nebraksa		160	0	160	12066.6	CC	H1
NE	1992	Nebraksa		40	0	40	10242.1	CC	H2
NE	1992	Nebraksa		80	0	80	12720	CC	H2
NE	1992	Nebraksa		0	0	0	8315.98	CC	H2
NE	1992	Nebraksa		120	0	120	13509.1	CC	H2
NE	1992	Nebraksa		160	0	160	14289.8	CC	H2
NE	1993	Nebraksa		0	0	0	3334.91	CC	H1
NE	1993	Nebraksa		50	0	50	7021.89	CC	H1
NE	1993	Nebraksa		100	0	100	8222.6	CC	H1
NE	1993	Nebraksa		150	0	150	9491.24	CC	H1
NE	1993	Nebraksa		200	0	200	9177.28	CC	H1
NE	1993	Nebraksa		100	0	100	8405.09	CC	H2
NE	1993	Nebraksa		200	0	200	9953.61	CC	H2
NE	1993	Nebraksa		0	0	0	3848.28	CC	H2
NE	1993	Nebraksa		50	0	50	4836.8	CC	H2
NE	1993	Nebraksa		150	0	150	8184.38	CC	H2
NE	1993	Nebraksa		200	0	200	8786.86	CC	H3
NE	1993	Nebraksa		100	0	100	8294.67	CC	H3
NE	1993	Nebraksa		0	0	0	3984.02	CC	H3
NE	1993	Nebraksa		150	0	150	9457.28	CC	H3
NE	1993	Nebraksa		50	0	50	5265.33	CC	H3
NE	1993	Nebraksa		150	0	150	9805.21	CC	H4
NE	1993	Nebraksa		50	0	50	7026.15	CC	H4
NE	1993	Nebraksa		200	0	200	9970.65	CC	H4
NE	1993	Nebraksa		100	0	100	9601.54	CC	H4
NE	1993	Nebraksa		0	0	0	5982.37	CC	H4
NE	1993	Nebraksa		150	0	150	9805.21	CC	H3
NE	1993	Nebraksa		0	0	0	5184.73	CC	H3
NE	1993	Nebraksa		50	0	50	5541.18	CC	H3
NE	1993	Nebraksa		200	0	200	11018.6	CC	H3
NE	1993	Nebraksa		100	0	100	7208.52	CC	H3
NE	1993	Nebraksa		0	0	0	4446.51	CC	H4
NE	1993	Nebraksa		100	0	100	8082.6	CC	H4
NE	1993	Nebraksa		150	0	150	10008.9	CC	H4
NE	1993	Nebraksa		50	0	50	6610.3	CC	H4
NE	1993	Nebraksa		200	0	200	10725.9	CC	H4
NE	1993	Nebraksa		150	0	150	9071.12	CC	H2
NE	1993	Nebraksa		50	0	50	4650.18	CC	H2
NE	1993	Nebraksa		100	0	100	6037.51	CC	H2
NE	1993	Nebraksa		0	0	0	4641.66	CC	H2
NE	1993	Nebraksa		200	0	200	9682.13	CC	H2
NE	1993	Nebraksa		0	0	0	4098.58	CC	H1
NE	1993	Nebraksa		50	0	50	6071.48	CC	H1
NE	1993	Nebraksa		100	0	100	6996.45	CC	H1
NE	1993	Nebraksa		150	0	150	8108.05	CC	H1
NE	1993	Nebraksa		200	0	200	10229.5	CC	H1
NE	1993	Nebraksa		200	0	200	11052.5	CC	H2
NE	1993	Nebraksa		150	0	150	9155.98	CC	H2
NE	1993	Nebraksa		100	0	100	7200.12	CC	H2
NE	1993	Nebraksa		50	0	50	5961.18	CC	H2
NE	1993	Nebraksa		0	0	0	4039.17	CC	H2
NE	1993	Nebraksa		150	0	150	9283.31	CC	H1
NE	1993	Nebraksa		200	0	200	8986.27	CC	H1
NE	1993	Nebraksa		50	0	50	3029.35	CC	H1
NE	1993	Nebraksa		100	0	100	7870.41	CC	H1
NE	1993	Nebraksa		0	0	0	2511.72	CC	H1
NE	1993	Nebraksa		150	0	150	7488.64	CC	H4
NE	1993	Nebraksa		0	0	0	2651.72	CC	H4
NE	1993	Nebraksa		200	0	200	7501.3	CC	H4
NE	1993	Nebraksa		50	0	50	6147.81	CC	H4
NE	1993	Nebraksa		100	0	100	7361.3	CC	H4
NE	1993	Nebraksa		150	0	150	7679.53	CC	H3
NE	1993	Nebraksa		0	0	0	4208.88	CC	H3
NE	1993	Nebraksa		200	0	200	9542.13	CC	H3
NE	1993	Nebraksa		50	0	50	7365.56	CC	H3
NE	1993	Nebraksa		100	0	100	6881.89	CC	H3
NE	1993	Nebraksa		100	0	100	7323.08	CC	H4
NE	1993	Nebraksa		150	0	150	8379.53	CC	H4
NE	1993	Nebraksa		50	0	50	6992.19	CC	H4
NE	1993	Nebraksa		0	0	0	2422.6	CC	H4
NE	1993	Nebraksa		200	0	200	9571.83	CC	H4
NE	1993	Nebraksa		50	0	50	4162.25	CC	H3
NE	1993	Nebraksa		0	0	0	3385.8	CC	H3
NE	1993	Nebraksa		150	0	150	7344.38	CC	H3
NE	1993	Nebraksa		200	0	200	7819.53	CC	H3
NE	1993	Nebraksa		100	0	100	8859.05	CC	H3
NE	1993	Nebraksa		100	0	100	7021.89	CC	H1
NE	1993	Nebraksa		50	0	50	5426.63	CC	H1
NE	1993	Nebraksa		150	0	150	8897.16	CC	H1
NE	1993	Nebraksa		0	0	0	2486.27	CC	H1
NE	1993	Nebraksa		200	0	200	9359.64	CC	H1
[truncated: 3,431 more rows]
